# Supplementary material for: QTL analysis of cocoon shell weight identifies BmRPL18 associated with silk protein synthesis in silkworm by pooling sequencing
Source: Sci Rep. 2017 Dec 21;7:17985. doi: 10.1038/s41598-017-18277-y (PMC5740181; doi:10.1038/s41598-017-18277-y)
Supplement: Supplementary file 2 — Supplementary Dataset 1 [file 41598_2017_18277_MOESM2_ESM.xlsx]

## Sheet: Sheet1
Differentially expressed genes for clustering analysis
No. of reference	Chr	Gene ID	start	end	Annotation
25	chr1	BMgn002071	9533	15921	IPR002698|5-formyltetrahydrofolate cyclo-ligase
25	chr1	BMgn002087	1212238	1214400	IPR001398|Macrophage migration inhibitory factor
10	chr1	BMgn002098	1858637	1860639	Putative uncharacterized protein (Fragment)
10	chr1	BMgn002099	1900742	1907292	Zinc-type alcohol dehydrogenase-like protein C1773.06c
10	chr1	BMgn002113	2471797	2485919	BAG family molecular chaperone regulator 3
25	chr1	BMgn002115	2803003	2805443	IPR008853|TMEM9
10	chr1	BMgn002116	2874139	2900838	Putative uncharacterized protein
25	chr1	BMgn002012	3157987	3161849	novel protein
10	chr1	BMgn002135	3714669	3718991	Putative uncharacterized protein
25	chr1	BMgn002150	4992845	4995867	undefined
10	chr1	BMgn000615	6092276	6113566	Putative uncharacterized protein
25	chr1	BMgn000618	6405827	6441058	IPR001179|Peptidylprolyl isomerase, FKBP-type
10	chr1	BMgn000622	6513219	6533895	novel protein
25	chr1	BMgn000626	6660811	6685841	novel protein
25	chr1	BMgn000582	6927593	6931166	IPR010291|Protein of unknown function DUF895, eukaryotic
25	chr1	BMgn000576	7389614	7389769	undefined
25	chr1	BMgn000572	7866277	7878855	IPR000577|Carbohydrate kinase, FGGY, IPR005999|Glycerol kinase
25	chr1	BMgn000648	8533563	8553629	novel protein
10	chr1	BMgn000651	8688077	8696815	Dystrophin-like protein 1
25	chr1	BMgn000562	8924474	8930182	IPR000210|BTB, IPR003131|K+ channel tetramerisation
25	chr1	BMgn000561	8956161	8959661	undefined
10	chr1	BMgn000672	9375334	9386797	TSA: Spodoptera littoralis CL367Contig1.Spli mRNA sequence
10	chr1	BMgn000698	10572423	10596190	NHR domain-containing protein KIAA1787-like protein
25	chr1	BMgn000528	10771568	10776783	novel protein
25	chr1	BMgn000701	10877564	10879032	IPR011614|Catalase, N-terminal, IPR002226|Catalase
25	chr1	BMgn000703	10919948	10932420	undefined
25	chr1	BMgn000710	11353298	11362896	novel protein
10	chr1	BMgn000711	11390387	11397555	Putative uncharacterized protein
10	chr1	BMgn000713	11565504	11569870	Putative uncharacterized protein (Fragment)
25	chr1	BMgn000714	11576604	11602341	novel protein
25	chr1	BMgn000715	11639611	11663553	novel protein
25	chr1	BMgn000506	11902818	11903876	Phospholipase/carboxylesterase/thioesterase
10	chr1	BMgn000721	11925493	11942453	Acetyl Coenzyme A synthase
25	chr1	BMgn000504	11943596	11995378	Ankyrin repeat domain-containing protein 11
25	chr1	BMgn000722	12008314	12011576	surfeit 1 isoform 1 [Bombyx mori]
25	chr1	BMgn000496	12322827	12334980	IPR000109|TGF-beta receptor, type I/II extracellular region
10	chr1	BMgn000733	12480899	12493732	PNR-like protein
25	chr1	BMgn000484	13027103	13035472	novel protein
25	chr1	BMgn000744	13409294	13431102	undefined
10	chr1	BMgn013325	14154308	14166597	Putative uncharacterized protein
25	chr1	BMgn013327	14249191	14249667	undefined
10	chr1	BMgn012299	15085803	15104397	Putative uncharacterized protein
25	chr1	BMgn012295	15286210	15292773	novel protein
10	chr1	BMgn012309	15540047	15557378	Culex quinquefasciatus d-3-phosphoglycerate dehydrogenase, mRNA
25	chr1	BMgn012320	16424293	16431098	IPR000608|Ubiquitin-conjugating enzyme, E2
10	chr1	BMgn012325	16691885	16703592	TSA: Striacosta albicosta stalb_01_00014531 mRNA sequence
10	chr1	BMgn012330	17097051	17116549	Calmodulin-binding domain containing protein putative
25	chr1	BMgn012333	17275592	17284717	IPR008775|Phytanoyl-CoA dioxygenase
25	chr1	BMgn012245	17979538	17979738	undefined
25	chr1	BMgn012240	18325249	18348773	novel protein
10	chr1	BMgn012239	18460008	18471476	IPR002172|Low density lipoprotein-receptor, class A, IPR000082|SEA
10	chr1	BMgn003900	20944120	20948343	Protein angel-like protein 2
10	chr1	BMgn003897	21157965	21175093	Uhrf2 protein
25	chr1	BMgn003894	21480999	21486354	IPR013057|Amino acid transporter, transmembrane
10	chr1	BMgn003889	21823573	21831945	ATP synthase gamma chain
10	chr2	BMgn003290	32898	42787	Proteophosphoglycan ppg4
25	chr2	BMgn003288	84794	88116	undefined
25	chr2	BMgn003221	487392	498346	novel protein
25	chr2	BMgn003276	547027	549862	undefined
10	chr2	BMgn003274	610261	642405	GF10128
10	chr2	BMgn003270	806845	811392	Peritrophin type-A domain protein 3
10	chr2	BMgn003269	880625	885404	chaoptin [Bombyx mori]
10	chr2	BMgn003268	885792	900527	chaoptin [Bombyx mori]
25	chr2	BMgn003267	926450	935083	protein canopy homolog 1 [Bombyx mori]
10	chr2	BMgn003266	939310	952657	ras-related protein Rab-31 [Bombyx mori]
10	chr2	BMgn003263	1076024	1107027	Putative microtubule-associated protein (Fragment)
10	chr2	BMgn003262	1180982	1185726	Putative uncharacterized protein
10	chr2	BMgn003259	1385282	1414394	methionine--tRNA ligase, cytoplasmic isoform X2 [Bombyx mori]
10	chr2	BMgn003258	1419578	1480577	pyruvate dehydrogenase kinase [Bombyx mori]
25	chr2	BMgn003237	1488288	1491955	G patch domain-containing protein 4 [Bombyx mori]
25	chr2	BMgn003243	1730756	1734496	novel protein
25	chr2	BMgn009699	4256754	4269276	TSA: Spodoptera littoralis CL1072Contig1.Spli mRNA sequence
25	chr2	BMgn009698	4270355	4276247	Bombyx mori nascent polypeptide associated complex protein alpha subunit (LOC732899), mRNA >gi|95102643|gb|DQ443171.1| Bombyx mori nascent polypeptide associated complex protein alpha subunit mRNA, complete cds
10	chr2	BMgn009747	4953741	4965896	DEHA2C03146p
10	chr2	BMgn009749	5208722	5215981	Putative uncharacterized protein
25	chr2	BMgn009685	5216627	5220424	Putative uncharacterized protein
10	chr2	BMgn009750	5274378	5293903	Tripsin putative
25	chr2	BMgn009668	6477049	6494836	novel protein
25	chr2	BMgn009771	6708068	6720841	novel protein
10	chr2	BMgn009773	6754178	6766744	novel protein
10	chr2	BMgn009647	7510557	7510868	novel protein
10	chr2	BMgn009790	7545623	7584800	Carotenoid-binding protein
10	chr2	BMgn009793	7609500	7615754	Putative uncharacterized protein
1,25	chr2	BMgn009799	8019834	8033643	Aldose reductase-like isoform X1
10	chr2	BMgn000185	9183644	9200425	Mucin protein (Fragment)
25	chr2	BMgn001358	9831014	9831718	IPR002952|Eggshell protein
10	chr2	BMgn001363	9846814	9848948	novel protein
25	chr2	BMgn001352	10003786	10028866	Intracellular LEctin
25	chr2	BMgn001351	10033220	10042669	aldo-keto reductase AKR2E4-like [Bombyx mori]
10	chr2	BMgn001367	10055587	10067467	aldo-keto reductase AKR2E4-like [Bombyx mori]
10	chr2	BMgn001368	10072376	10079997	cell wall protein DAN4-like [Bombyx mori]
10	chr2	BMgn001371	10174773	10189073	novel protein
10	chr2	BMgn001377	10334472	10351666	Putative uncharacterized protein
10	chr2	BMgn001380	10384626	10427890	novel protein
10	chr3	BMgn007386	65293	77824	novel protein
10	chr3	BMgn007388	279913	305279	Putative uncharacterized protein
25	chr3	BMgn007393	507495	509627	IPR000910|HMG1/2 (high mobility grodown) box, IPR000135|High mobility grodown box HMG1 and HMG2, IPR009071|High mobility grodown box
1,25	chr3	BMgn007397	780051	781377	Protein charybde-like
25	chr3	BMgn007399	1065346	1070983	IPR011046|WD40-like, IPR001680|WD-40 repeat
25	chr3	BMgn007401	1094351	1102192	novel protein
10	chr3	BMgn007403	1215158	1219380	ankyrin repeat domain-containing protein 6
10	chr3	BMgn007363	1240029	1241330	ribosomal protein S26 [Bombyx mori]
10	chr3	BMgn007406	1241809	1259730	AN1-type zinc finger protein 4 [Bombyx mori]
25	chr3	BMgn007360	1280072	1292571	3-hydroxyacyl-CoA dehydrogenase [Bombyx mori]
25	chr3	BMgn007408	1295729	1302579	3-hydroxyacyl-CoA dehydrogenase [Bombyx mori]
25	chr3	BMgn007357	1302956	1420243	c-Jun NH2-terminal kinase [Bombyx mori]
25	chr3	BMgn007414	1600234	1601268	novel protein
25	chr3	BMgn007349	1624930	1626648	novel protein
10,25	chr3	BMgn007424	1801815	1812550	IPR000120|Amidase
25	chr3	BMgn007426	1913861	1914165	Sialin [Papilio machaon]
25	chr3	BMgn007427	1943434	1947058	putative inorganic phosphate cotransporter [Bombyx mori]
25	chr3	BMgn007428	1961306	1963950	putative inorganic phosphate cotransporter [Bombyx mori]
25	chr3	BMgn007466	3445227	3449494	IPR008606|Eukaryotic translation initiation factor 4E binding
25	chr3	BMgn007474	3566111	3578705	undefined
25	chr3	BMgn007475	3593795	3601524	IPR001678|Bacterial Fmu (Sun)/eukaryotic nucleolar NOL1/Nop2p
25	chr3	BMgn007458	3760711	3773090	lysozyme-like [Bombyx mori]
10	chr3	BMgn007482	3781936	3790644	coiled-coil domain-containing protein 47 isoform X1 [Bombyx mori]
10	chr3	BMgn007484	3802848	3813224	beta 1,4-N-acetylgalactosaminyltransferase
25	chr3	BMgn007486	4023056	4027419	undefined
10	chr3	BMgn007487	4158494	4166971	Putative uncharacterized protein
25	chr3	BMgn007448	4252539	4300274	IPR013079|6-phosphofructo-2-kinase, IPR013078|Phosphoglycerate mutase, IPR003094|Fructose-2,6-bisphosphatase
10	chr3	BMgn007492	4337106	4384938	Class D atypical G-protein coupled receptor GPRfz3 putative
25	chr3	BMgn007493	4387995	4391962	novel protein
10	chr3	BMgn007325	4952038	4966693	novel protein
25	chr3	BMgn008846	7260463	7264854	IPR001075|Nitrogen-fixing NifU, C-terminal
25	chr3	BMgn008857	8060429	8060995	IPR000595|Cyclic nucleotide-binding
25	chr3	BMgn009028	8650141	8654606	novel protein
25	chr3	BMgn009027	8670463	8674297	IPR000896|Hemocyanin, copper-containing, IPR013788|Arthropod hemocyanin/insect LSP, IPR008922|Di-copper centre-containing, IPR005204|Hemocyanin, N-terminal, IPR005203|Hemocyanin, C-terminal
25	chr3	BMgn009021	8897948	8900808	novel protein
10	chr3	BMgn009018	8966527	8976946	novel protein
25	chr3	BMgn008871	9070377	9077666	IPR007114|Major facilitator sdownerfamily, IPR011701|Major facilitator sdownerfamily MFS_1
25	chr3	BMgn008873	9254893	9267052	IPR011032|GroES-like, IPR007087|Zinc finger, C2H2-type, IPR002085|Alcohol dehydrogenase sdownerfamily, zinc-containing, IPR013154|Alcohol dehydrogenase GroES-like, IPR013149|Alcohol dehydrogenase, zinc-binding, IPR002048|Calcium-binding EF-hand
25	chr3	BMgn008875	9341006	9351744	IPR000120|Amidase
25	chr3	BMgn009013	9351115	9352510	IPR003653|Peptidase C48, SUMO/Sentrin/Ubl1, IPR000362|Fumarate lyase
25	chr3	BMgn008892	10053594	10056158	IPR000361|HesB/YadR/YfhF
25	chr3	BMgn009001	10056915	10060714	undefined
25	chr3	BMgn008904	11077711	11110024	IPR008997|Ricin B-related lectin, IPR000772|Ricin B lectin, IPR001173|Glycosyl transferase, family 2
25	chr3	BMgn008977	11157039	11159090	IPR002130|Peptidyl-prolyl cis-trans isomerase, cyclophilin type, IPR000504|RNA-binding region RNP-1 (RNA recognition motif)
25	chr3	BMgn008914	11688785	11705061	novel protein
10	chr3	BMgn008960	12175071	12194557	GJ21013
10	chr3	BMgn008957	12290570	12311056	novel protein
10	chr3	BMgn008956	12323503	12327800	Erlin-1
25	chr3	BMgn008922	12364324	12371332	COP9 signalosome complex subunit 4-like [Lingula anatina]
10	chr3	BMgn008954	12394373	12402388	zinc finger CCHC domain-containing protein 9-like [Bombyx mori]
25	chr3	BMgn008925	12431118	12433136	cytidine deaminase [Bombyx mori]
25	chr3	BMgn008927	12486250	12493673	IPR007188|Arp2/3 complex, 34kDa subunit p34-Arc
10,25	chr3	BMgn008948	12534334	12541076	IPR012934|Zinc finger, AD-type, IPR007087|Zinc finger, C2H2-type
25	chr3	BMgn008930	12616016	12618067	novel protein
10	chr3	BMgn008945	12623988	12646673	Putative uncharacterized protein
10	chr3	BMgn008938	13245024	13248887	Serine protease H42
25	chr3	BMgn009041	14006898	14012382	undefined
25	chr3	BMgn009045	14207780	14258588	chloride intracellular channel isoform X1 [Bombyx mori]
25	chr3	BMgn009046	14267083	14267739	nucleoside diphosphate-linked moiety X motif 8, mitochondrial [Bombyx mori]
10	chr3	BMgn009112	14290756	14301777	SWI/SNF-related matrix-associated actin-dependent regulator of chromatin subfamily A-like protein 1 [Bombyx mori]
25	chr3	BMgn009049	14314146	14375189	Niemann-Pick C1 protein [Bombyx mori]
25	chr3	BMgn009052	14407624	14410212	IPR006140|D-isomer specific 2-hydroxyacid dehydrogenase, NAD-binding, IPR006139|D-isomer specific 2-hydroxyacid dehydrogenase, catalytic region
25	chr3	BMgn009107	14615466	14622663	novel protein
25	chr3	BMgn009106	14628875	14633776	IPR010987|Glutathione S-transferase, C-terminal-like, IPR012336|Thioredoxin-like fold, IPR004045|Glutathione S-transferase, N-terminal, IPR004046|Glutathione S-transferase, C-terminal
25	chr3	BMgn009063	14883848	14891716	undefined
25	chr3	BMgn009099	14952547	14963573	novel protein
25	chr3	BMgn009068	14965559	14978519	undefined
10	chr3	BMgn009096	15100058	15104028	inducible metalloproteinase inhibitor protein-like [Bombyx mori]
1,25	chr3	BMgn009095	15128376	15130596	fungal protease inhibitor F-like isoform X1 [Bombyx mori]
25	chr3	BMgn009072	15134709	15136101	fungal protease inhibitor F-like [Bombyx mori]
10	chr3	BMgn009086	16016242	16020350	Disks large-like protein 5
25	chr3	BMgn008812	17318310	17340610	novel protein
25	chr3	BMgn008815	17362382	17362921	IPR002048|Calcium-binding EF-hand
10,25	chr3	BMgn008830	17728581	17750592	serine protease inhibitor 17 precursor [Bombyx mori]
10,25	chr3	BMgn008829	17753328	17761455	PREDICTED: alaserpin-like [Bombyx mori]
25	chr3	BMgn008828	17764282	17766885	serpin-24 [Bombyx mori]
10	chr3	BMgn008821	18180606	18188839	MGC85493 protein
25	chr4	BMgn006085	17912	21546	novel protein
25	chr4	BMgn006091	433431	437105	novel protein
10	chr4	BMgn006056	911589	912287	novel protein
25	chr4	BMgn006047	1056571	1067311	novel protein
25	chr4	BMgn006045	1109049	1129336	novel protein
25	chr4	BMgn006044	1132951	1143870	IPR003890|Initiation factor eIF-4 gamma, middle, IPR003891|Initiation factor eIF-4 gamma, MA3
25	chr4	BMgn006114	1519843	1533044	IPR013216|Methyltransferase type 11
10	chr4	BMgn006116	1640620	1650192	Vismay (Fragment)
10	chr4	BMgn006117	1719858	1736182	Putative uncharacterized protein
25	chr4	BMgn006022	2327438	2331580	Lupus la ribonucleoprotein
25	chr4	BMgn006144	4152713	4157476	IPR009000|Translation factor, IPR009022|Elongation factor G, III and V, IPR000795|Protein synthesis factor, GTP-binding, IPR004161|Elongation factor Tu, domain 2, IPR005517|Elongation factor G, domain IV, IPR000640|Elongation factor G, C-terminal, IPR004540|Translation elongation factor G, IPR005225|Small GTP-binding protein domain
25	chr4	BMgn005999	4723750	4730313	novel protein
25	chr4	BMgn006158	5159285	5162900	prohibitin protein WPH [B.mori]
25	chr4	BMgn005991	5253078	5255217	IPR007238|Eukaryotic-type DNA primase, large subunit
10	chr4	BMgn006164	5535076	5543898	Transporter
25	chr4	BMgn006167	5581601	5598862	IPR000952|Protein of unknown function downF0017, hydrolase-like, IPR000073|Alpha/beta hydrolase fold-1, IPR012020|AB-hydrolase YheT, putative
25	chr4	BMgn006168	5607678	5607935	undefined
25	chr4	BMgn006173	5761472	5762842	novel protein
10	chr4	BMgn006175	5859975	5866760	Putative uncharacterized protein (Fragment)
25	chr4	BMgn006177	6040868	6041798	IPR004394|Iojap-related protein
1	chr4	BMgn006180	6108207	6111228	Venom dipeptidyl peptidase 4-like isoform X2; immune response [28]
10	chr4	BMgn006185	6506599	6558774	Fatty acid transport protein
25	chr4	BMgn006191	7236981	7247617	probable queuine tRNA-ribosyltransferase isoform X1 [Bombyx mori]
25	chr4	BMgn005949	7244895	7247629	coiled-coil domain containing 25 protein [Bombyx mori]
25	chr4	BMgn006192	7249889	7252155	protein Dr1 [Bombyx mori]
10	chr4	BMgn006200	7491448	7496654	novel protein
10	chr4	BMgn006202	7606627	7634837	Neuroligin
25	chr4	BMgn005942	7933821	7934963	IPR000437|Prokaryotic membrane lipoprotein lipid attachment site
10	chr4	BMgn006209	8037300	8038342	Transport protein Sec61 beta protein
10	chr4	BMgn006215	8142064	8150692	novel protein
25	chr4	BMgn006221	8247718	8249790	novel protein
25	chr4	BMgn006228	8486789	8487947	IPR009652|Protein of unknown function DUF1241
25	chr4	BMgn005918	9237928	9243023	IPR012580|NUC153, IPR011047|Quinonprotein alcohol dehydrogenase-like
10	chr4	BMgn005920	9292776	9298664	Novel protein similar to H.sapien WDR35 WD repeat domain 35 (WDR35)
10	chr4	BMgn013548	9905504	9918427	IPR002086|Aldehyde dehydrogenase, IPR007109|Brix, IPR006695|CENP-B, N-terminal DNA-binding, IPR004875|CENP-B protein, IPR006600|Centromere protein B, DNA-binding region, IPR009057|Homeodomain-like
1	chr4	BMgn002958	12196386	12202966	Dopa decarboxylase 2; immune response [27]
25	chr4	BMgn003207	12206310	12209548	novel protein
25	chr4	BMgn003203	12413988	12414936	undefined
10	chr4	BMgn003201	12484520	12485139	Transposase
25	chr4	BMgn002979	12925664	12926488	novel protein
10	chr4	BMgn003188	12986664	12998694	Growth hormone-inducible transmembrane protein
25	chr4	BMgn002980	13058621	13061638	undefined
25	chr4	BMgn002984	13283456	13289131	novel protein
25	chr4	BMgn003183	13291581	13292435	IPR003323|Ovarian tumour, otubain
10	chr4	BMgn003171	13744710	13759419	novel protein
10	chr4	BMgn003001	13894251	13898458	novel protein
10	chr4	BMgn003164	13905623	13923063	Putative uncharacterized protein
25	chr4	BMgn003004	14003637	14012095	Bombyx mori genomic DNA, chromosome 4, BAC clone:041P16, complete sequence
10,25	chr4	BMgn003158	14021765	14032859	novel protein
25	chr4	BMgn003010	14141581	14149087	IPR008921|DNA polymerase III clamp loader subunit, C-terminal
25	chr4	BMgn003020	14445580	14458206	IPR004088|KH, type 1, IPR000169|Peptidase, cysteine peptidase active site, IPR004087|KH
25	chr4	BMgn003023	14525364	14534561	IPR000571|Zinc finger, CCCH-type
25	chr4	BMgn003027	14792074	14793657	IPR000408|Regulator of chromosome condensation, RCC1, IPR009091|Regulator of chromosome condensation/beta-lactamase-inhibitor protein II
25	chr4	BMgn003136	14794280	14795800	novel protein
25	chr4	BMgn003132	14981975	14989249	IPR001251|Cellular retinaldehyde-binding/triple function, C-terminal, IPR008273|Cellular retinaldehyde-binding/triple function, N-terminal, IPR011074|Phosphatidylinositol transfer protein-like, N-terminal, IPR001071|Cellular retinaldehyde binding/alpha-tocopherol transport
25	chr4	BMgn003032	15064276	15081727	alpha-tocopherol transfer protein-like isoform X3 [Bombyx mori]
25	chr4	BMgn003131	15091323	15093388	alpha-tocopherol transfer protein-like [Bombyx mori]
25	chr4	BMgn003130	15112148	15112473	alpha-tocopherol transfer protein-like [Bombyx mori]
25	chr4	BMgn003126	15149044	15158636	novel protein
10	chr4	BMgn003125	15164695	15177161	novel protein
10	chr4	BMgn003123	15222323	15232503	Protein FAM92A1-A
10	chr4	BMgn003112	15699691	15708142	novel protein
10	chr4	BMgn003109	15751747	15775038	Putative uncharacterized protein (Fragment)
25	chr4	BMgn003053	16169218	16170774	IPR007087|Zinc finger, C2H2-type, IPR010456|Ribosomal L11 methyltransferase
25	chr4	BMgn003068	17065872	17094426	undefined
25	chr4	BMgn003070	17098180	17098452	novel protein
10	chr4	BMgn003783	19048145	19062889	Uncharacterized protein KIAA1109
10	chr4	BMgn003786	19390803	19417799	Voltage-dependent L-type calcium channel subunit beta-2
25	chr4	BMgn003762	19552055	19555925	novel protein
10	chr4	BMgn003800	20352346	20366934	Venus kinase receptor
25	chr4	BMgn003753	20396236	20400302	novel protein
25	chr5	BMgn013543	18132	19079	IPR001040|Eukaryotic translation initiation factor 4E (eIF-4E)
10	chr5	BMgn013539	1037008	1039372	IPR004279|Perilipin
25	chr5	BMgn013537	1228973	1237497	IPR007714|Protein of unknown function DUF667
10	chr5	BMgn013533	1340809	1353429	novel protein
25	chr5	BMgn013532	1420873	1424182	novel protein
25	chr5	BMgn013514	1998078	2000596	novel protein
25	chr5	BMgn013497	2054771	2061648	novel protein
25	chr5	BMgn013503	2184650	2186084	IPR000504|RNA-binding region RNP-1 (RNA recognition motif)
10	chr5	BMgn002732	2998519	3001835	novel protein
10	chr5	BMgn002725	3278675	3286581	Putative uncharacterized protein
10	chr5	BMgn002565	3318164	3319065	PREDICTED: uncharacterized protein LOC100882428 [M.rotundata]
25	chr5	BMgn002721	3486885	3490254	IPR002624|Deoxynucleoside kinase
10	chr5	BMgn002716	3549243	3570751	Putative uncharacterized protein
10	chr5	BMgn002572	3574668	3577689	novel protein
25	chr5	BMgn002576	3638812	3655700	IPR012258|Acyl-CoA oxidase, IPR009100|Acyl-CoA dehydrogenase/oxidase, middle and N-terminal, IPR009075|Acyl-CoA dehydrogenase/oxidase C-terminal, IPR006091|Acyl-CoA dehydrogenase/oxidase, central region, IPR002655|Acyl-CoA oxidase, C-terminal
1	chr5	BMgn002577	3657907	3684350	Peroxisomal acyl-coenzyme A oxidase 1-like
10	chr5	BMgn002713	3996399	4001832	novel protein
25	chr5	BMgn002709	4138552	4159299	mitochondrial folate transporter/carrier [Bombyx mori]
10	chr5	BMgn002708	4165333	4180038	conserved oligomeric Golgi complex subunit 3 [Bombyx mori]
25	chr5	BMgn002707	4182362	4210116	TSC22 domain family protein
10	chr5	BMgn002703	4380975	4385806	32 kDa apolipoprotein
10	chr5	BMgn002693	5550917	5559594	GH21435
10	chr5	BMgn002689	5943484	5948851	seroin 1 precursor [B.mori]
25	chr5	BMgn002603	6023132	6038627	gustatory receptor 61 [Athetis dissimilis]
25	chr5	BMgn002687	6039450	6046260	mediator of RNA polymerase II transcription subunit 30 isoform X2 [Bombyx mori]
25	chr5	BMgn002685	6049785	6091585	RNA binding region containing protein 1 [Bombyx mori]
25	chr5	BMgn002618	6893229	6898114	novel protein
25	chr5	BMgn002620	6977095	6987014	sequestosome-1 isoform X2 [Bombyx mori]
10,25	chr5	BMgn002671	6987012	6992622	exosc7 protein [Bombyx mori]
10	chr5	BMgn002670	7022176	7024707	PREDICTED: lipase-1 isoform X1 [Bombyx mori]
10	chr5	BMgn002669	7036286	7038823	lipase member H-A-like [Bombyx mori]
10	chr5	BMgn002667	7108059	7111174	uncharacterized protein LOC105842451 [Bombyx mori]
10	chr5	BMgn002626	7133104	7138556	antennal binding protein precursor [Bombyx mori]
25	chr5	BMgn002627	7147910	7151794	uncharacterized protein LOC101735895 isoform X2 [Bombyx mori]
25	chr5	BMgn002629	7177305	7179439	odorant binding protein LOC100301497 precursor [Bombyx mori]
10	chr5	BMgn002661	7773001	7813275	Lipophorin receptor
10,25	chr5	BMgn002660	8123967	8145546	myrosinase 1-like [Bombyx mori]
25	chr5	BMgn002636	8155197	8169593	sodium/hydrogen exchanger 7, 9 [Manduca sexta]
25	chr5	BMgn002637	8171220	8172508	Sodium/hydrogen exchanger 7 [Papilio machaon]
25	chr5	BMgn002640	8209245	8210322	novel protein
10	chr5	BMgn002656	8431163	8462853	Putative uncharacterized protein
25	chr5	BMgn002654	8491968	8497831	novel protein
25	chr5	BMgn003745	10353470	10353973	undefined
25	chr5	BMgn003453	10362879	10366078	undefined
25	chr5	BMgn003456	10557626	10559527	undefined
25	chr5	BMgn003741	10654179	10658747	IPR004911|Gamma interferon inducible lysosomal thiol reductase GILT
25	chr5	BMgn003459	10708010	10708455	undefined
25	chr5	BMgn003739	10727695	10730728	IPR003663|Sugar transporter, IPR005829|Sugar transporter sdownerfamily, IPR005828|General substrate transporter, IPR007114|Major facilitator sdownerfamily
25	chr5	BMgn003463	10890817	10892856	novel protein
25	chr5	BMgn003464	11063054	11071573	IPR004841|Amino acid permease-associated region
10	chr5	BMgn003731	11077994	11113404	Putative uncharacterized protein
25	chr5	BMgn003729	11169867	11174617	nuclear speckle splicing regulatory protein 1 [Bombyx mori]
25	chr5	BMgn003466	11177378	11180993	FUN14 domain-containing protein 1-like isoform X1 [Bombyx mori]
10	chr5	BMgn003727	11205679	11218104	exostosin-1 [Bombyx mori]
25	chr5	BMgn003468	11229400	11230880	zinc finger protein on ecdysone puffs [Bombyx mori]
25	chr5	BMgn003719	11651370	11656293	uncharacterized protein LOC101746063 isoform X2 [Bombyx mori]
10	chr5	BMgn003718	11659961	11665264	translocating chain-associated membrane protein 1 [Bombyx mori]
25	chr5	BMgn003717	11666605	11680579	ATP-dependent 6-phosphofructokinase isoform X1 [Bombyx mori]
10	chr5	BMgn003708	12067653	12080720	C-Maf-inducing protein
25	chr5	BMgn003695	12628104	12630979	IPR000863|Sulfotransferase
25	chr5	BMgn003694	12647052	12655177	IPR000863|Sulfotransferase
25	chr5	BMgn003688	13457241	13461250	undefined
25	chr5	BMgn003508	13462345	13463086	undefined
25	chr5	BMgn003681	13658082	13701767	IPR001202|WW/Rsp5/WWP
25	chr5	BMgn003668	14045739	14046698	IPR002649|tRNA (guanine-N1-)-methyltransferase, IPR007356|Protein of unknown function DUF425
25	chr5	BMgn003522	14062130	14063210	novel protein
25	chr5	BMgn003527	14371907	14379223	novel protein
25	chr5	BMgn003658	14730397	14734360	trans-1,2-dihydrobenzene-1,2-diol dehydrogenase-like [Bombyx mori]
10,25	chr5	BMgn003656	14737455	14749718	cystathionine gamma-lyase [Bombyx mori]
25	chr5	BMgn003655	14761790	14780617	mitochondrial enolase superfamily member 1-like [Bombyx mori]
25	chr5	BMgn003536	14835556	14839222	IPR009581|Protein of unknown function DUF1193
25	chr5	BMgn003540	14971951	14972199	undefined
1	chr5	BMgn003541	15171643	15173887	Hypothetical protein KGM_18541
25	chr5	BMgn003645	15309968	15314740	IPR004143|Biotin/lipoate A/B protein ligase
25	chr5	BMgn003643	15361011	15362974	novel protein
25	chr5	BMgn003549	15498780	15501107	IPR012086|Protein chain release factor, RF-1/RF-2, IPR000352|Class I peptide chain release factor, IPR005139|PCRF
10	chr5	BMgn003640	15503943	15527970	AGAP005490-PA
25	chr5	BMgn003627	16359484	16366273	IPR006688|ADP-ribosylation factor, IPR006689|ARF/SAR sdownerfamily, IPR005225|Small GTP-binding protein domain, IPR006687|GTP-binding protein SAR1, IPR003579|Ras small GTPase, Rab type
25	chr5	BMgn003586	17041412	17045773	undefined
10	chr5	BMgn003604	17244198	17260232	LOW QUALITY PROTEIN: trypsin, alkaline C-like [Bombyx mori]
25	chr5	BMgn003590	17267960	17268241	uncharacterized protein LOC106124077 [Papilio xuthus]
25	chr5	BMgn003591	17279668	17305863	Lix1 protein [Bombyx mori]
25	chr5	BMgn003597	17668349	17690341	novel protein
25	chr5	BMgn005828	18475041	18476480	novel protein
10	chr5	BMgn005825	18737992	18743900	Potassium/sodium hyperpolarization-activated cyclic nucleotide-gated channel 2
25	chr5	BMgn005752	19026895	19046866	novel protein
25	chr5	BMgn005755	19190652	19191377	IPR002068|Heat shock protein Hsp20, IPR008978|HSP20-like chaperone
25	chr5	BMgn005814	19772063	19775104	undefined
25	chr5	BMgn005812	19816087	19818605	novel protein
25	chr5	BMgn005810	19889896	19893691	IPR004313|Acireductone dioxygenase, ARD, IPR011051|Cdownin, RmlC-type
25	chr5	BMgn005763	20029720	20077432	novel protein
25	chr5	BMgn005796	20555684	20555989	undefined
25	chr5	BMgn005792	20663165	20666473	IPR013129|Transcription factor jumonji, IPR003347|Transcription factor jumonji/aspartyl beta-hydroxylase
25	chr5	BMgn005787	20802857	20808267	IPR007828|Protein of unknown function DUF706
25	chr5	BMgn005781	20883234	20884000	IPR002068|Heat shock protein Hsp20, IPR008978|HSP20-like chaperone
1	chr6	BMgn013477	10210	35367	Synaptic vesicle glycoprotein 2B-like isoform X1; regulating excretion of proteins [32,33]
25	chr6	BMgn013439	432796	453723	IPR002159|CD36 antigen
25	chr6	BMgn013448	764283	783532	IPR011992|EF-Hand type, IPR002048|Calcium-binding EF-hand, IPR003645|Follistatin-like, N-terminal, IPR001999|Osteonectin-like
25	chr6	BMgn013449	785847	788730	Bombyx mori h2a.z mRNA for histone H2A.Z, complete cds
25	chr6	BMgn013458	917646	921171	IPR010591|ATP11
10	chr6	BMgn013634	2266837	2280701	novel protein
10	chr6	BMgn013626	2578693	2588706	zinc finger protein OZF-like [Bombyx mori]
25	chr6	BMgn013625	2598657	2605527	tRNA (guanine(10)-N2)-methyltransferase homolog [Bombyx mori]
25	chr6	BMgn013624	2633075	2639564	protein Peter pan [Bombyx mori]
25	chr6	BMgn013593	2766415	2785405	IPR002052|N-6 Adenine-specific DNA methylase, IPR005645|Protein of unknown function DUF341, IPR000241|Putative RNA methylase, IPR002296|N6 adenine-specific DNA methyltransferase, N12 class
10	chr6	BMgn013613	2889303	2898205	novel protein
25	chr6	BMgn013605	3096889	3100511	zinc finger protein OZF-like [Bombyx mori]
25	chr6	BMgn006423	4676201	4690554	IPR009003|Peptidase, trypsin-like serine and cysteine, IPR001314|Peptidase S1A, chymotrypsin, IPR001254|Peptidase S1 and S6, chymotrypsin/Hap
25	chr6	BMgn006421	4729831	4733758	IPR004254|Hly-III related proteins
25	chr6	BMgn006462	4863567	4866871	eIF2B-alpha protein [B.mori]
25	chr6	BMgn006413	4975468	4976308	undefined
10	chr6	BMgn006470	5575776	5585499	Acyl-CoA Z/E14 desaturase
10	chr6	BMgn006405	5653114	5658874	TSA: Spodoptera littoralis CL348Contig1.Spli mRNA sequence
10	chr6	BMgn006476	5830632	5842346	novel protein
25	chr6	BMgn006401	5850984	5858569	novel protein
10	chr6	BMgn006492	7751171	7759217	Fruitless (Fragment)
10	chr6	BMgn006496	7857145	7865934	TAF5-like RNA polymerase II p300/CBP-associated factor-associated factor 65 kDa subunit 5L
25	chr6	BMgn006509	8555576	8556583	undefined
25	chr6	BMgn006514	8877955	8878811	undefined
25	chr6	BMgn006364	8888735	8891348	IPR004455|NADP oxidoreductase, coenzyme F420-dependent, IPR000304|Delta 1-pyrroline-5-carboxylate reductase
10	chr6	BMgn006517	8941876	8981359	Putative uncharacterized protein
25	chr6	BMgn006518	8996524	9014814	TSA: Striacosta albicosta stalb_01_00003880 mRNA sequence
25	chr6	BMgn006360	9285272	9290267	Trans-Golgi network integral membrane protein 2
10	chr6	BMgn006522	9376798	9393551	Putative uncharacterized protein
25	chr6	BMgn006359	9579497	9584809	WD repeat-containing protein 36 [Bombyx mori]
25	chr6	BMgn006358	9588135	9601055	splicing factor 3A subunit 3 [Bombyx mori]
10	chr6	BMgn006523	9605107	9606930	glucosidase 2 subunit beta-like [Bombyx mori]
25	chr6	BMgn006525	9627404	9628225	ATP-dependent RNA helicase DDX18-like isoform X2 [Bombyx mori]
25	chr6	BMgn006357	9631470	9638854	probable ATP-dependent RNA helicase pitchoune [Bombyx mori]
10	chr6	BMgn006531	10047892	10050350	Held out wings
25	chr6	BMgn006536	10499620	10499841	novel protein
10	chr6	BMgn006539	10517593	10528838	Putative uncharacterized protein GLEAN_15465
25	chr6	BMgn006240	11646954	11647295	undefined
25	chr6	BMgn006239	11876814	11880314	undefined
10	chr6	BMgn006250	12116467	12146426	Protocadherin 15
10,25	chr6	BMgn006251	12256278	12259692	IPR002919|Protease inhibitor I8, cysteine-rich trypsin inhibitor-like, IPR013032|EGF-like region
25	chr6	BMgn006287	13782612	13783719	undefined
10	chr6	BMgn006298	13823034	13838015	Putative uncharacterized protein
25	chr6	BMgn006282	14378083	14381948	undefined
10	chr6	BMgn006307	14478345	14494391	Putative uncharacterized protein
10	chr6	BMgn006311	14731461	14757339	2-oxoglutarate dehydrogenase
25	chr6	BMgn006275	15020896	15022574	novel protein
10	chr6	BMgn006321	15100951	15113488	Soluble guanylate cyclase 89Da
25	chr6	BMgn006325	15212803	15218292	IPR001680|WD-40 repeat, IPR001005|Myb, DNA-binding, IPR011046|WD40-like
25	chr6	BMgn006263	15446174	15453380	novel protein
25	chr6	BMgn006257	15827185	15829388	novel protein
10	chr6	BMgn006339	16017528	16031097	GI22830
25	chr6	BMgn002222	17113417	17115697	Bombyx mori glutathione S-transferase delta 2 (GSTd2), mRNA >gi|311141828|dbj|AB176691.2| Bombyx mori GST delta mRNA for glutathione S-transferase delta, complete cds
25	chr6	BMgn002208	17163748	17170112	IPR002143|Ribosomal protein L1
25	chr6	BMgn002225	17222218	17228551	IPR005336|Protein of unknown function downF0041
25	chr6	BMgn002203	17598593	17601047	IPR002078|Sigma-54 factor, interaction region, IPR003577|Ras small GTPase, Ras type, IPR003579|Ras small GTPase, Rab type, IPR003578|Ras small GTPase, Rho type, IPR005225|Small GTP-binding protein domain, IPR013753|Ras
10	chr6	BMgn002749	18353961	18356515	Endonuclease and reverse transcriptase-like protein
25	chr7	BMgn010053	998257	999161	undefined
10	chr7	BMgn010054	1148967	1162325	Whole genome shotgun assembly allelic scaffold set scaffold scaffoldA_1941
10	chr7	BMgn010055	1209857	1220885	Alpha-taxilin putative
25	chr7	BMgn010057	1252862	1260417	IPR011211|Tumor sdownpressor protein Gltscr2, IPR011687|P60-like
10	chr7	BMgn010062	1737353	1739286	Trypsin-like protease
25	chr7	BMgn010068	1945924	1957122	novel protein
10	chr7	BMgn010074	2137050	2138386	AGAP006611-PA
25	chr7	BMgn010016	2154692	2189115	novel protein
10	chr7	BMgn010089	3659569	3671091	GG20446
10	chr7	BMgn010194	5761722	5794069	Helicase (Fragment)
25	chr7	BMgn010173	6492111	6494834	IPR001857|Ribosomal protein L19
25	chr7	BMgn010207	7001096	7096151	undefined
10	chr7	BMgn010164	7157941	7159167	Viral A-type inclusion protein putative
10	chr7	BMgn010211	7195986	7208536	GOLGA5 protein
10	chr7	BMgn010224	7725323	7736295	Putative uncharacterized protein (Fragment)
10	chr7	BMgn010226	7863560	7873152	glycoprotein 3-alpha-L-fucosyltransferase A [Bombyx mori]
25	chr7	BMgn010227	7883726	7884467	scaffold attachment factor B2-like [Bombyx mori]
25	chr7	BMgn010228	7888606	7894299	scaffold attachment factor B2-like [Bombyx mori]
25	chr7	BMgn010229	7910073	7910864	SAP domain-containing ribonucleoprotein [Bombyx mori]
25	chr7	BMgn010234	8034921	8035955	IPR006110|RNA polymerase Rpb6, IPR006111|DNA-directed RNA polymerase, 14 to 18 kDa subunit, IPR009026|RNA polymerase subunit, RPB5/RPB6-like
10	chr7	BMgn010237	8078792	8090548	Haloacid dehalogenase-like hydrolase domain-containing protein 1A
10	chr7	BMgn010240	8192165	8205687	Chitinase (Precursor)
25	chr7	BMgn010248	8505374	8518651	IPR002067|Mitochondrial carrier protein, IPR002113|Adenine nucleotide translocator 1, IPR001993|Mitochondrial substrate carrier
10	chr7	BMgn010249	8553489	8557865	Putative uncharacterized protein (Fragment)
10	chr7	BMgn010256	8836927	8851362	Putative uncharacterized protein DDB_G0280065
10,25	chr7	BMgn010260	9165881	9173433	novel protein
10	chr7	BMgn010263	9240771	9277925	Capicua protein putative
25	chr7	BMgn010118	9282854	9284884	undefined
10	chr7	BMgn010267	9747774	9767857	Bm1-cadherin (Fragment)
25	chr7	BMgn010113	9817686	9825980	undefined
25	chr7	BMgn010106	10484546	10485432	undefined
25	chr7	BMgn010278	10573210	10575102	IPR000467|D111/G-patch
25	chr7	BMgn010102	10686308	10689577	IPR005336|Protein of unknown function downF0041
25	chr7	BMgn010285	10695840	10699994	IPR001509|NAD-dependent epimerase/dehydratase
10	chr7	BMgn010289	10783014	10811009	novel protein
10,25	chr7	BMgn010294	11045542	11054988	IPR002213|UDP-glucuronosyl/UDP-glucosyltransferase
25	chr7	BMgn010097	11167776	11167925	undefined
25	chr7	BMgn008621	12765674	12769383	IPR002198|Short-chain dehydrogenase/reductase SDR, IPR002347|Glucose/ribitol dehydrogenase
10	chr7	BMgn008625	12777515	12797542	DNA replication licensing factor Mcm2
10	chr7	BMgn008630	12966273	12976531	Putative uncharacterized protein
25	chr7	BMgn008699	13791109	13792848	IPR003226|Metal-dependent protein hydrolase
25	chr7	BMgn008689	13972561	13980073	tRNA pseudouridine synthase A, mitochondrial isoform X2 [Bombyx mori]
25	chr7	BMgn008688	13990526	13996515	cyclin-J [Bombyx mori]
10,25	chr7	BMgn008706	13998943	14021496	actin-interacting protein 1 [Bombyx mori]
25	chr7	BMgn008710	14133209	14137050	IPR002919|Protease inhibitor I8, cysteine-rich trypsin inhibitor-like
10,25	chr7	BMgn008711	14144248	14147158	IPR002919|Protease inhibitor I8, cysteine-rich trypsin inhibitor-like
10	chr7	BMgn008713	14365922	14379491	LigA
25	chr7	BMgn008682	14442918	14463311	Bombyx mori eukaryotic initiation factor 5C (LOC778502), mRNA >gi|116272492|gb|DQ985592.1| Bombyx mori clone 001_001425_2005-04-13_WD-050413 eukaryotic initiation factor 5C mRNA, complete cds
25	chr7	BMgn008714	14467362	14470057	IPR007379|Mitochondrial import inner membrane translocase, subunit Tim44
25	chr7	BMgn008716	14579364	14593309	novel protein
25	chr7	BMgn008675	14634254	14635703	undefined
25	chr7	BMgn008724	14789952	14792073	undefined
25	chr7	BMgn008725	14802472	14817676	novel protein
10	chr7	BMgn008726	14942203	14958220	Kinesin-like protein KLP2 (Fragment)
25	chr7	BMgn008664	15001755	15009223	chromatin target of PRMT1 protein-like [Bombyx mori]
10	chr7	BMgn008727	15020901	15040141	nicotinamidase isoform X1 [Bombyx mori]
25	chr7	BMgn008663	15047932	15049677	uncharacterized protein LOC101745663 [Bombyx mori]
25	chr7	BMgn008650	15697822	15700077	IPR000789|Cyclin-dependent kinase, regulatory subunit
25	chr8	BMgn014246	256406	272863	IPR009003|Peptidase, trypsin-like serine and cysteine, IPR001314|Peptidase S1A, chymotrypsin, IPR001254|Peptidase S1 and S6, chymotrypsin/Hap
10	chr8	BMgn014259	496658	520113	BmPI-T1
10	chr8	BMgn014265	976206	985001	GF11006
25	chr8	BMgn014271	1248636	1256333	novel protein
25	chr8	BMgn014272	1273094	1274148	RNA-binding S4 domain protein
25	chr8	BMgn014224	1524763	1528391	undefined
25	chr8	BMgn014118	2221607	2237246	IPR007307|Low temperature viability protein
10	chr8	BMgn014122	2323992	2329575	novel protein
25	chr8	BMgn014123	2419519	2420526	novel protein
10	chr8	BMgn014129	3128134	3144435	IPR001360|Glycoside hydrolase, family 1
10	chr8	BMgn005268	4348185	4361448	GK21553
10	chr8	BMgn005269	4640338	4652723	Putative uncharacterized protein
25	chr8	BMgn005270	4673007	4693568	novel protein
25	chr8	BMgn005282	6530096	6534112	IPR000504|RNA-binding region RNP-1 (RNA recognition motif)
25	chr8	BMgn005391	7582369	7584728	novel protein
10	chr8	BMgn005409	7593462	7597336	Bombyx mori signal recognition particle receptor beta subunit (LOC778523), mRNA >gi|111608122|gb|DQ646415.1| Bombyx mori signal recognition particle receptor beta subunit mRNA, complete cds
25	chr8	BMgn005388	7709523	7715068	IPR002794|Protein of unknown function DUF92, transmembrane
10	chr8	BMgn005410	7760954	7766470	Nanos-like protein
25	chr8	BMgn005412	7854107	7859393	ESF1 homolog [Bombyx mori]
25	chr8	BMgn005384	7865529	7866403	TP53-regulated inhibitor of apoptosis 1-like [Bombyx mori]
25	chr8	BMgn005381	7885369	7886367	KRR1 small subunit processome component homolog [Bombyx mori]
25	chr8	BMgn005419	8035851	8037887	IPR005024|Snf7
10	chr8	BMgn005423	8097946	8115080	Putative uncharacterized protein
10	chr8	BMgn005424	8155459	8161395	Sugar transporter
25	chr8	BMgn005425	8172379	8173980	novel protein
10	chr8	BMgn005372	8314865	8317726	Putative uncharacterized protein
10	chr8	BMgn005441	8681445	8767226	novel protein
25	chr8	BMgn005449	9375602	9377157	novel protein
25	chr8	BMgn005358	9424401	9436390	novel protein
25	chr8	BMgn005452	9438054	9443776	novel protein
25	chr8	BMgn005453	9637529	9642088	IPR013217|Methyltransferase type 12
25	chr8	BMgn005459	10400323	10404107	IPR010916|TonB box, N-terminal, IPR001678|Bacterial Fmu (Sun)/eukaryotic nucleolar NOL1/Nop2p, IPR002478|PUA
25	chr8	BMgn005460	10423417	10424572	IPR002877|Ribosomal RNA methyltransferase RrmJ/FtsJ
25	chr8	BMgn005466	10533977	10538281	IPR009028|AP2 clathrin adaptor, alpha and beta chain, appendage, IPR002553|Adaptin, N-terminal, IPR008152|Alpha/gamma adaptin, C-terminal, IPR003164|AP2 clathrin adaptin, alpha chain, C-terminal
10	chr8	BMgn005473	11103238	11121958	novel protein
10	chr8	BMgn005478	11326577	11352768	AGAP009978-PA
10	chr8	BMgn005328	11491798	11494017	translocon-associated protein gamma isoform 2 [Bombyx mori]
10	chr8	BMgn005483	11495587	11508038	LOW QUALITY PROTEIN: condensin complex subunit 1 [Bombyx mori]
10	chr8	BMgn005484	11508787	11517737	LOW QUALITY PROTEIN: condensin complex subunit 1 [Bombyx mori]
10	chr8	BMgn005323	11588828	11591261	novel protein
10	chr8	BMgn005490	11643867	11654599	septin-2 isoform X1 [Bombyx mori]
25	chr8	BMgn005491	11671005	11716576	serine/threonine-protein kinase unc-51 isoform X4 [Bombyx mori]
25	chr8	BMgn005317	11718446	11723115	THO complex subunit 5 homolog [Bombyx mori]
10	chr8	BMgn005493	11726013	11734127	enolase [Bombyx mori]
25	chr8	BMgn005495	11747051	11749474	PRKR-interacting protein 1 homolog [Bombyx mori]
25	chr8	BMgn005496	11766455	11784777	cytochrome P450, family 315, subfamily a, polypeptide 1 [Bombyx mori]
25	chr8	BMgn005498	11836133	11839396	something about silencing protein 10 [Bombyx mori]
25	chr8	BMgn005312	11839273	11846133	notchless protein homolog 1 [Bombyx mori]
25	chr8	BMgn005499	11847421	11849966	transmembrane 9 superfamily member 3 [Bombyx mori]
25	chr8	BMgn005311	11850617	11872052	probable RNA-binding protein 19 isoform X2 [Bombyx mori]
10,25	chr8	BMgn005500	12127534	12172320	IPR006102|Glycoside hydrolase family 2, immunoglobulin-like beta-sandwich, IPR008979|Galactose-binding like, IPR006104|Glycoside hydrolase family 2, carbohydrate-binding, IPR006103|Glycoside hydrolase family 2, TIM barrel, IPR006101|Glycoside hydrolase, family 2, IPR006025|Peptidase M, neutral zinc metallopeptidases, zinc-binding site, IPR000454|ATPase, F0 complex, subunit C
25	chr8	BMgn005308	12176342	12183559	IPR005062|SAC3/GANP/Nin1/mts3/eIF-3 p25
25	chr8	BMgn005503	12304310	12314840	novel protein
25	chr8	BMgn005302	12395422	12422307	Bombyx mori putative cuticle protein CPH43 (CPH43) gene, complete cds
10	chr8	BMgn005508	12489894	12497042	Bifunctional coenzyme A synthase
25	chr8	BMgn005300	12583796	12601451	IPR000101|Gamma-glutamyltranspeptidase
25	chr8	BMgn005299	12604972	12605178	undefined
25	chr8	BMgn005518	12881854	12902170	Putative uncharacterized protein
25	chr8	BMgn005290	13014039	13017677	IPR001680|WD-40 repeat, IPR011046|WD40-like
25	chr8	BMgn005289	13019959	13022166	Bombyx mori mobility group protein 1B (LOC100101161), mRNA >gi|95102633|gb|DQ443166.1| Bombyx mori mobility group protein 1B mRNA, complete cds
10	chr8	BMgn005521	13054294	13086420	novel protein
25	chr8	BMgn005286	13114526	13123939	IPR010280|(Uracil-5)-methyltransferase, IPR007848|Methyltransferase small
25	chr8	BMgn009814	14353259	14380223	Bombyx mori genomic DNA, chromosome 8, BAC clone:006H21, complete sequence
25	chr8	BMgn009941	15351712	15371974	novel protein
25	chr8	BMgn009934	15372779	15374302	IPR001648|Ribosomal protein S18
10	chr8	BMgn009870	16221887	16224163	Calmodulin (Fragment)
10,25	chr8	BMgn009874	16541892	16591229	novel protein
25	chr8	BMgn009857	16922374	16990776	novel protein
25	chr8	BMgn009885	17049131	17057148	novel protein
25	chr8	BMgn009853	17146922	17147940	undefined
25	chr8	BMgn009888	17184249	17192522	novel protein
25	chr8	BMgn009849	17373157	17377394	IPR013792|RNA 3'-terminal phosphate cyclase/enolpyruvate transferase, alpha/beta, IPR000092|Polyprenyl synthetase, IPR000228|RNA 3'-terminal phosphate cyclase, IPR013796|RNA 3'-terminal phosphate cyclase, insert region
25	chr8	BMgn009893	17377820	17378636	novel protein
10,25	chr8	BMgn009901	17696157	17702517	novel protein
10	chr8	BMgn009906	17853303	17856055	Putative uncharacterized protein
25	chr8	BMgn009910	18103635	18113027	IPR011545|DEAD/DEAH box helicase, N-terminal, IPR001650|Helicase, C-terminal, IPR014021|Helicase sdownerfamily 1 and 2 ATP-binding, IPR000629|ATP-dependent helicase, DEAD-box, IPR014001|DEAD-like helicases, N-terminal
25	chr8	BMgn009830	18557031	18558039	eukaryotic translation initiation factor 6 [B.mori]
1,10	chr8	BMgn009925	18761576	18764791	Glucose dehydrogenase [acceptor]-like
10	chr9	BMgn008039	29195	52649	Neuropeptide receptor A32
10	chr9	BMgn008045	303132	313769	AGAP005806-PA
10	chr9	BMgn008046	412720	422460	Putative uncharacterized protein
25	chr9	BMgn008053	765310	779776	IPR002129|Pyridoxal-dependent decarboxylase
10	chr9	BMgn008057	868325	873608	Protease m1 zinc metalloprotease (Fragment)
10	chr9	BMgn008063	983244	1013307	Aminopeptidase N-7 (Fragment)
25	chr9	BMgn008066	1279672	1293170	novel protein
10	chr9	BMgn008078	1984597	1995350	Putative uncharacterized protein
10	chr9	BMgn008082	2718360	2731126	Putative uncharacterized protein
25	chr9	BMgn008085	3613054	3620923	novel protein
25	chr9	BMgn007983	3763390	3763548	undefined
25	chr9	BMgn008096	5269914	5270687	novel protein
25	chr9	BMgn008095	5271273	5274467	IPR002198|Short-chain dehydrogenase/reductase SDR, IPR002347|Glucose/ribitol dehydrogenase
10	chr9	BMgn008117	5758907	5815995	novel protein
25	chr9	BMgn012526	6545740	6555257	IPR005814|Aminotransferase class-III
25	chr9	BMgn012570	7043773	7044975	novel protein
25	chr9	BMgn012569	7066640	7069934	novel protein
25	chr9	BMgn012568	7159107	7164878	IPR001092|Basic helix-loop-helix dimerisation region bHLH, IPR011598|Helix-loop-helix DNA-binding
25	chr9	BMgn012537	7363491	7365638	undefined
25	chr9	BMgn012559	7549713	7551927	IPR001680|WD-40 repeat, IPR011046|WD40-like
10	chr9	BMgn012558	7630974	7664215	Timeout
10	chr9	BMgn012553	7941748	7949824	Putative uncharacterized protein
25	chr9	BMgn012512	9754435	9756477	Glucosinolate sulphatase
10	chr9	BMgn012509	9827905	9836356	Glucosinolate sulfatase (Fragment)
25	chr9	BMgn012507	9865059	9874155	undefined
10	chr9	BMgn012501	10512504	10515380	GI11785
25	chr9	BMgn012470	10526816	10535837	novel protein
25	chr9	BMgn012474	10845846	10848628	novel protein
10	chr9	BMgn012492	10958082	10978283	G protein alpha q isoform 1
10	chr9	BMgn012491	10982616	11010282	CG5191 isoform B
10	chr9	BMgn012489	11510887	11529022	Putative uncharacterized protein
25	chr9	BMgn012485	11538687	11544497	novel protein
25	chr9	BMgn012486	11735119	11740061	IPR001199|Cytochrome b5, IPR012171|Fatty acid desaturase/sphingolipid desaturase, IPR005804|Fatty acid desaturase
10	chr9	BMgn002451	12366854	12389088	Uncharacterized protein (Fragment)
25	chr9	BMgn002460	12998468	13005938	exosome complex exonuclease RRP44 [Bombyx mori]
25	chr9	BMgn002441	13025548	13025820	uncharacterized protein LOC101741881 [Bombyx mori]
25	chr9	BMgn002461	13054969	13058730	ribulose-phosphate 3-epimerase [Bombyx mori]
25	chr9	BMgn002439	13058720	13060345	putative methyltransferase C9orf114 [Bombyx mori]
10	chr9	BMgn002467	13511268	13519718	Putative uncharacterized protein
10	chr9	BMgn002472	13661946	13682188	Olfactory receptor
10	chr9	BMgn002488	14306838	14320540	Xaa-pro aminopeptidase
25	chr9	BMgn002504	14972008	14978298	novel protein
25	chr9	BMgn002508	15494397	15514962	novel protein
25	chr9	BMgn002401	15620532	15645288	novel protein
25	chr9	BMgn002399	15735312	15735668	undefined
25	chr9	BMgn002394	15973819	15979309	novel protein
25	chr9	BMgn002393	16144797	16174826	novel protein
10	chr9	BMgn002524	16737382	16738920	Putative uncharacterized protein
25	chr9	BMgn002526	17211333	17242347	IPR006025|Peptidase M, neutral zinc metallopeptidases, zinc-binding site, IPR001548|Peptidase M2, peptidyl-dipeptidase A
10	chr9	BMgn002531	17454440	17464753	Ance-3
25	chr9	BMgn002381	17631866	17634517	novel protein
10	chr9	BMgn002542	17786091	17795483	novel protein
25	chr9	BMgn002543	17815208	17879837	novel protein
25	chr9	BMgn002376	17925419	17927967	novel protein
25	chr9	BMgn002546	17931060	17932226	IPR000181|Formylmethionine deformylase
10	chr9	BMgn002547	17963125	17985718	GI12425
10	chr9	BMgn002549	18079631	18084174	IPR000618|Insect cuticle protein
10	chr9	BMgn002550	18210244	18216494	AGAP004474-PA
25	chr10	BMgn006673	9736	12699	IPR000608|Ubiquitin-conjugating enzyme, E2
25	chr10	BMgn006671	17895	20316	IPR000425|Major intrinsic protein
25	chr10	BMgn006655	1575436	1587281	novel protein
25	chr10	BMgn006634	2888817	2892821	uncharacterized protein LOC101741879 [Bombyx mori]
25	chr10	BMgn006705	2893913	2905432	tetratricopeptide repeat protein 27 [Bombyx mori]
25	chr10	BMgn006632	2935251	2937042	THO complex subunit 6 [Bombyx mori]
25	chr10	BMgn006623	3455982	3462616	IPR001304|C-type lectin, IPR000719|Protein kinase, IPR011009|Protein kinase-like
25	chr10	BMgn006721	3746776	3756619	undefined
25	chr10	BMgn006722	3772662	3776553	novel protein
25	chr10	BMgn006615	3913452	3915465	IPR000352|Class I peptide chain release factor
25	chr10	BMgn006738	4264968	4272555	methyltransferase-like protein 5 [Bombyx mori]
25	chr10	BMgn006606	4272021	4281177	putative aldehyde dehydrogenase family 7 member A1 homolog [Bombyx mori]
25	chr10	BMgn006605	4284090	4286669	UPF0545 protein C22orf39 homolog isoform X1 [Bombyx mori]
25	chr10	BMgn006739	4287556	4288077	uncharacterized protein LOC101736016 [Bombyx mori]
10	chr10	BMgn006743	4613475	4619616	Troponin C
10,25	chr10	BMgn006749	4963973	4966639	Bombyx mori elongation factor Tu (LOC692807), mRNA >gi|87248116|gb|DQ311166.1| Bombyx mori elongation factor Tu mRNA, complete cds
25	chr10	BMgn006751	5034434	5036203	novel protein
25	chr10	BMgn006588	5116532	5120204	novel protein
25	chr10	BMgn006583	5225912	5231074	cytosolic juvenile hormone binding protein 36 kDa subunit [B.mori]
25	chr10	BMgn006761	5318402	5322351	IPR006025|Peptidase M, neutral zinc metallopeptidases, zinc-binding site
25	chr10	BMgn006574	5600455	5601876	IPR001023|Heat shock protein Hsp70, IPR013126|Heat shock protein 70
10	chr10	BMgn006762	5603389	5609792	Intracellular protein transport protein USO1
10	chr10	BMgn006765	5887771	5890919	Ecdysone receptor (Fragment)
25	chr10	BMgn006768	6012288	6024401	IPR001304|C-type lectin
25	chr10	BMgn006771	6135801	6136526	novel protein
10,25	chr10	BMgn006772	6142230	6147077	novel protein
10	chr10	BMgn006776	6321461	6324613	Heparan sulfate sulfotransferase
25	chr10	BMgn006777	6380609	6386243	novel protein
10	chr10	BMgn006779	6425341	6435246	novel protein
25	chr10	BMgn006783	6833722	6839960	IPR003358|Putative methyltransferase
10	chr10	BMgn006789	7229612	7230406	TSA: Striacosta albicosta stalb_01_00003026 mRNA sequence
10	chr10	BMgn006792	7275994	7286442	LD45758p
25	chr10	BMgn006836	8644969	8675249	NADPH cytochrome P450 reductase [Bombyx mori]
10	chr10	BMgn006835	8679739	8685325	ribosomal protein L23A [Bombyx mori]
10	chr10	BMgn006843	8702796	8720591	protein phosphatase Slingshot [Bombyx mori]
25	chr10	BMgn006846	8871540	8878856	IPR001007|von Willebrand factor, type C, IPR009041|Proteinase inhibitor, PMP and SGCI, IPR009030|Growth factor, receptor
10	chr10	BMgn006852	9065851	9084383	Esophageal cancer associated protein
10	chr10	BMgn006856	9278933	9283217	Notch-like protein
25	chr10	BMgn006820	9495819	9503228	IPR007822|Lanthionine synthetase C-like, IPR008930|Terpenoid cylases/protein prenyltransferase alpha-alpha toroid
25	chr10	BMgn006865	9515146	9525595	IPR003102|Coactivator CBP, pKID, IPR004827|Basic-leucine zipper (bZIP) transcription factor, IPR008917|Eukaryotic transcription factor, DNA-binding, IPR001630|cAMP response element binding (CREB) protein, IPR011616|bZIP transcription factor, bZIP_1
25	chr10	BMgn006866	9565709	9568589	TSA: Striacosta albicosta stalb_01_00000799 mRNA sequence
25	chr10	BMgn006869	9644736	9661611	IPR008253|Marvel
25	chr10	BMgn006816	9701245	9712641	novel protein
25	chr10	BMgn006872	9757671	9761780	IPR001660|Sterile alpha motif SAM, IPR010993|Sterile alpha motif homology
25	chr10	BMgn006876	9863661	9868437	IPR009049|Argininosuccinate lyase, IPR000362|Fumarate lyase, IPR008948|L-Aspartase-like
25	chr10	BMgn006878	9935971	9949748	novel protein
10	chr10	BMgn006879	9958347	9963219	Novel protein (Fragment)
10	chr10	BMgn006882	10071896	10079644	ATP-binding cassette transporter sub-family C member 9
25	chr10	BMgn006883	10104474	10105653	undefined
25	chr10	BMgn006800	10321567	10324985	undefined
10	chr10	BMgn006891	10326558	10361109	Guanylate cyclase
25	chr10	BMgn006931	11173648	11176687	IPR002755|DNA primase, small subunit
10	chr10	BMgn006932	11181501	11183827	novel protein
25	chr10	BMgn006933	11310967	11316656	novel protein
25	chr10	BMgn006919	11441079	11445664	novel protein
10	chr10	BMgn006936	11512027	11519442	Cytochrome P450
25	chr10	BMgn006939	11739719	11743140	IPR006133|DNA polymerase B, exonuclease, IPR006134|DNA polymerase B region, IPR006172|DNA-directed DNA polymerase B, IPR012337|Polynucleotidyl transferase, Ribonuclease H fold
25	chr10	BMgn006912	11743126	11747837	IPR001849|Pleckstrin-like
25	chr10	BMgn006944	11922489	11924239	IPR005351|Protein of unknown function downF0139
25	chr10	BMgn006959	13401576	13416030	IPR000225|Armadillo, IPR013284|Beta-catenin
10	chr10	BMgn006961	13702841	13723806	myelin transcription factor 1 [Bombyx mori]
25	chr10	BMgn006962	13725933	13735303	WD repeat-containing protein 46 [Bombyx mori]
25	chr10	BMgn006899	13735319	13739845	E2F transcription factor 4-like protein [Bombyx mori]
25	chr10	BMgn006964	13756263	13769005	ATP-binding cassette sub-family F member 3 [Bombyx mori]
25	chr10	BMgn002945	14751301	14757604	IPR002198|Short-chain dehydrogenase/reductase SDR, IPR002347|Glucose/ribitol dehydrogenase, IPR002424|Insect alcohol dehydrogenase family
25	chr10	BMgn002943	14803392	14806560	15-hydroxyprostaglandin dehydrogenase [NAD(+)] [Bombyx mori]
25	chr10	BMgn002941	14817885	14822059	15-hydroxyprostaglandin dehydrogenase [NAD(+)]-like [Bombyx mori]
25	chr10	BMgn002940	14840844	14847036	15-hydroxyprostaglandin dehydrogenase [NAD(+)]-like [Bombyx mori]
25	chr10	BMgn002939	14848802	14857299	15-hydroxyprostaglandin dehydrogenase [NAD(+)]-like [Bombyx mori]
10	chr10	BMgn002931	15275049	15294003	Chromodomain-helicase-DNA-binding protein Mi-2-like protein
25	chr10	BMgn002930	15305652	15332157	TSA: Striacosta albicosta stalb_01_00001359 mRNA sequence
10	chr10	BMgn002922	15920220	15957422	ABC transporter
25	chr10	BMgn002783	16004418	16011838	IPR001678|Bacterial Fmu (Sun)/eukaryotic nucleolar NOL1/Nop2p
25	chr10	BMgn002920	16090726	16106879	IPR000301|CD9/CD37/CD63 antigen, IPR008952|Tetraspanin
10,25	chr10	BMgn002918	16167194	16175191	novel protein
25	chr10	BMgn002790	16302968	16306709	novel protein
10	chr10	BMgn002913	16342846	16347282	ADP-ribosylation factor-related protein 1
25	chr10	BMgn002907	17019619	17025126	IPR001424|Sdowneroxide dismutase, copper/zinc binding
25	chr10	BMgn002800	17193980	17196663	undefined
25	chr10	BMgn002898	17350763	17354157	TSA: Striacosta albicosta stalb_01_00001410 mRNA sequence
25	chr10	BMgn002808	17385440	17387941	IPR012089|PP-loop ATPase, YdaO-related, IPR000719|Protein kinase, IPR000541|Protein of unknown function downF0021, IPR011063|PP-loop
25	chr10	BMgn002894	17413196	17425291	TSA: Spodoptera littoralis CL488Contig1.Spli mRNA sequence
10	chr10	BMgn002892	17456022	17463011	DNA polymerase eta
25	chr10	BMgn002818	17648466	17665020	novel protein
10	chr10	BMgn002876	17923508	17940261	ADAM 9 putative
25	chr10	BMgn002829	18416768	18417366	39S ribosomal protein L21, mitochondrial [Bombyx mori]
25	chr10	BMgn002830	18428094	18429907	probable elongator complex protein 2 [Bombyx mori]
25	chr10	BMgn002831	18432680	18435644	probable elongator complex protein 2 [Bombyx mori]
25	chr10	BMgn002835	18513256	18514416	GTP-binding protein 10 homolog [Bombyx mori]
10	chr10	BMgn002863	18519638	18538732	BTB/POZ domain-containing protein 9 isoform X1 [Bombyx mori]
25	chr10	BMgn002837	18563529	18571433	pre-mRNA-processing factor 19 [Bombyx mori]
25	chr10	BMgn002862	18577564	18583581	ring finger protein 5 [Bombyx mori]
25	chr10	BMgn002838	18584737	18602744	protein IWS1 homolog isoform X1 [Bombyx mori]
25	chr11	BMgn001713	16130	19801	IPR001611|Leucine-rich repeat, IPR003591|Leucine-rich repeat, typical subtype
25	chr11	BMgn001708	129247	133557	AGAP011281-PA (Fragment)
25	chr11	BMgn001717	136110	141838	IPR004457|Zinc finger, ZPR1-type
25	chr11	BMgn001700	312120	315184	novel protein
25	chr11	BMgn001693	540121	549705	S-phase kinase-associated protein 2-like [Bombyx mori]
25	chr11	BMgn001732	572010	575232	BCL2/adenovirus E1B 19 kDa protein-interacting protein 3 [Bombyx mori]
25	chr11	BMgn001733	582621	585798	protein LSM12 homolog A [Bombyx mori]
10	chr11	BMgn001735	660312	667858	novel protein
10	chr11	BMgn001739	737455	775357	novel protein
25	chr11	BMgn001686	779888	780967	undefined
10	chr11	BMgn001743	874344	888147	Uncharacterized protein
25	chr11	BMgn001683	910606	924103	novel protein
10	chr11	BMgn001747	978727	990101	GK22487
25	chr11	BMgn001751	1187838	1203844	novel protein
25	chr11	BMgn001755	1325763	1339601	IPR007123|Gelsolin region, IPR007122|Gelsolin
10	chr11	BMgn001757	1408003	1412013	Olfactory receptor
10	chr11	BMgn001762	1598825	1608271	Putative uncharacterized protein
10	chr11	BMgn001776	1969646	1978207	Putative uncharacterized protein
25	chr11	BMgn001661	2006495	2009605	IPR007087|Zinc finger, C2H2-type
10	chr11	BMgn001783	2244954	2252684	Cement protein 3B variant 1
25	chr11	BMgn001790	2341997	2372070	IPR011028|Cyclin-like, IPR006671|Cyclin, N-terminal
25	chr11	BMgn001793	2448826	2478037	undefined
10	chr11	BMgn001798	2705709	2720153	Predicted protein
25	chr11	BMgn001801	2901350	2911494	novel protein
25	chr11	BMgn001803	3013878	3015410	IPR011356|Peptidase M17, leucyl aminopeptidase, IPR000819|Peptidase M17, leucyl aminopeptidase, C-terminal
10	chr11	BMgn001804	3021742	3041260	Putative uncharacterized protein
10	chr11	BMgn001808	3109100	3121649	Monocarboxylate transporter
25	chr11	BMgn001627	3278117	3278455	TSA: Striacosta albicosta stalb_01_00001409 mRNA sequence
25	chr11	BMgn001821	3496378	3498053	undefined
1,25	chr11	BMgn001622	3511322	3523439	Uncharacterized protein
25	chr11	BMgn001616	3871321	3882093	novel protein
25	chr11	BMgn001825	3883072	3883618	novel protein
25	chr11	BMgn001611	4008860	4011005	undefined
25	chr11	BMgn001829	4113409	4115740	IPR006055|Exonuclease, IPR013520|Exonuclease, RNase T and DNA polymerase III, IPR012337|Polynucleotidyl transferase, Ribonuclease H fold
10	chr11	BMgn001830	4117590	4122768	novel protein
10	chr11	BMgn001835	4243366	4247031	Dicer-1
25	chr11	BMgn012002	4924081	4929554	undefined
25	chr11	BMgn011885	4937365	4937559	undefined
25	chr11	BMgn011887	4986309	4991954	novel protein
10	chr11	BMgn011998	5012774	5017998	Putative cuticle protein
25	chr11	BMgn011896	5152648	5179924	undefined
25	chr11	BMgn011993	5217860	5228535	IPR000795|Protein synthesis factor, GTP-binding, IPR009001|EF-Tu/eEF-1alpha/eIF2-gamma, C-terminal, IPR009000|Translation factor
25	chr11	BMgn011901	5271683	5280374	IPR004238|Late embryogenesis abundant protein
25	chr11	BMgn011907	5415921	5423954	IPR005225|Small GTP-binding protein domain, IPR006169|GTP1/OBG subdomain, IPR002917|GTP-binding protein, HSR1-related, IPR006073|GTP1/OBG
25	chr11	BMgn011987	5436503	5452880	IPR006145|Pseudouridine synthase
25	chr11	BMgn011983	5759910	5778614	TSA: Spodoptera littoralis CL1489Contig1.Spli mRNA sequence
25	chr11	BMgn011919	6262245	6262787	ribosomal RNA-processing protein 7 homolog A [Bombyx mori]
25	chr11	BMgn011920	6271907	6272784	cleavage and polyadenylation specific factor 4 [Bombyx mori]
25	chr11	BMgn011975	6286048	6291211	nucleolar protein 11 [Bombyx mori]
25	chr11	BMgn011966	6652024	6658638	IPR006638|Elongator protein 3/MiaB/NifB, IPR005839|Protein of unknown function downF0004, IPR006466|MiaB-like tRNA modifying enzyme, archaeal-type, IPR013848|Protein of unknown function downF0004, N-terminal, IPR007197|Radical SAM, IPR002792|Deoxyribonuclease/rho motif-related TRAM
10	chr11	BMgn011948	7209897	7210658	novel protein
25	chr11	BMgn011601	7752129	7754468	IPR005814|Aminotransferase class-III, IPR002318|Alanyl-tRNA synthetase, class IIc, IPR012947|Threonyl/alanyl tRNA synthetase, SAD
25	chr11	BMgn011879	7882549	7885665	IPR007114|Major facilitator sdownerfamily, IPR011701|Major facilitator sdownerfamily MFS_1, IPR001567|Peptidase M3A and M3B, thimet/oligopeptidase F
25	chr11	BMgn011606	7928145	7929400	undefined
25	chr11	BMgn011608	8144741	8157426	IPR000757|Glycoside hydrolase, family 16, IPR008985|Concanavalin A-like lectin/glucanase
25	chr11	BMgn011869	8403707	8409720	undefined
10	chr11	BMgn011857	9429485	9432774	novel protein
25	chr11	BMgn011846	10537813	10541132	undefined
25	chr11	BMgn011838	10692028	10693450	undefined
25	chr11	BMgn011646	10763592	10788020	IPR001540|Glycoside hydrolase, family 20
25	chr11	BMgn011835	10835019	10840000	IPR002472|Palmitoyl protein thioesterase
10	chr11	BMgn011651	11121554	11127997	novel protein
25	chr11	BMgn011654	11248568	11249194	uncharacterized protein LOC101746869 [Bombyx mori]
10	chr11	BMgn011823	11265883	11333237	breast cancer anti-estrogen resistance protein 1 [Bombyx mori]
25	chr11	BMgn011822	11336253	11340211	nucleolar GTP-binding protein 2 [Bombyx mori]
25	chr11	BMgn011658	11379464	11384718	IPR005442|Glutathione S-transferase, omega-class, IPR012336|Thioredoxin-like fold, IPR010987|Glutathione S-transferase, C-terminal-like, IPR004045|Glutathione S-transferase, N-terminal
25	chr11	BMgn011815	11567812	11571568	undefined
25	chr11	BMgn011663	11644438	11649980	undefined
25	chr11	BMgn011810	11650353	11653812	IPR009723|Ribonucleases PMRP subunit POP1, IPR012590|POPLD
25	chr11	BMgn011667	11833175	11833857	IPR001310|Histidine triad (HIT) protein
25	chr11	BMgn011797	12179543	12195036	IPR001161|Xeroderma pigmentosum grodown B protein (XP-B), IPR014021|Helicase sdownerfamily 1 and 2 ATP-binding, IPR001650|Helicase, C-terminal, IPR006935|Type III restriction enzyme, res subunit, IPR014001|DEAD-like helicases, N-terminal
25	chr11	BMgn011794	12321177	12324744	novel protein
25	chr11	BMgn011793	12337500	12339709	novel protein
25	chr11	BMgn011790	12466440	12469507	undefined
25	chr11	BMgn011783	12708230	12708935	autophagy related protein Atg8 [Bombyx mori]
25	chr11	BMgn011696	12716938	12719011	transcription elongation factor spt5-like [Bombyx mori]
25	chr11	BMgn011697	12725417	12730098	E3 ubiquitin-protein ligase rnf146 [Bombyx mori]
25	chr11	BMgn011698	12735839	12738814	ribonuclease UK114 [Bombyx mori]
25	chr11	BMgn011782	12746530	12749164	putative RNA exonuclease NEF-sp [Bombyx mori]
25	chr11	BMgn011701	12776401	12840792	EN protein binding/engrailed nuclear homeoprotein-regulated protein [Bombyx mori]
25	chr11	BMgn011775	12994441	12999284	IPR006676|tRNA-intron endonuclease, IPR006677|tRNA intron endonuclease, catalytic C-terminal
25	chr11	BMgn011714	13214093	13216047	cuticular protein hypothetical 27 precursor [Bombyx mori]
25	chr11	BMgn011768	13236194	13238633	tRNA (guanine(10)-N(2))-dimethyltransferase [Methanobrevibacter ruminantium]
25	chr11	BMgn011764	13260677	13261550	neuropeptide-like 4 [Bombyx mori]
25	chr11	BMgn011723	13348890	13349451	undefined
25	chr11	BMgn011755	13462442	13469163	IPR000719|Protein kinase, IPR008271|Serine/threonine protein kinase, active site, IPR011009|Protein kinase-like, IPR002290|Serine/threonine protein kinase
25	chr11	BMgn011754	13556406	13559632	novel protein
25	chr11	BMgn011753	13584809	13586248	IPR008994|Nucleic acid-binding, OB-fold, IPR013238|RNA polymerase III, subunit Rpc25
25	chr11	BMgn012013	15497301	15499689	novel protein
25	chr11	BMgn012019	15830179	15851795	IPR008826|Selenium-binding protein
25	chr11	BMgn012133	15886277	15891323	novel protein
25	chr11	BMgn012025	16513127	16514809	p21-activated protein kinase-interacting protein 1-like [Bombyx mori]
10	chr11	BMgn012129	16517489	16577041	uncharacterized protein LOC101746875 [Bombyx mori]
10	chr11	BMgn012128	16583474	16589462	WW domain-binding protein 2 isoform X1 [Bombyx mori]
25	chr11	BMgn012127	16602451	16611558	glutamate-rich WD repeat-containing protein 1 [Bombyx mori]
25	chr11	BMgn012125	16630056	16631003	uncharacterized protein LOC100216501 [Bombyx mori]
10	chr11	BMgn012030	16635422	16637540	serrate RNA effector molecule homolog [Amyelois transitella]
25	chr11	BMgn012122	16835712	16838989	novel protein
10	chr11	BMgn012032	16862636	16862947	novel protein
25	chr11	BMgn012034	16916540	16925912	undefined
25	chr11	BMgn012119	17015363	17022893	integrin-linked protein kinase [Bombyx mori]
25	chr11	BMgn012118	17027335	17029926	U1 small nuclear ribonucleoprotein A isoform X1 [Bombyx mori]
25	chr11	BMgn012037	17045560	17062332	proline-, glutamic acid- and leucine-rich protein 1-like [Bombyx mori]
25	chr11	BMgn012038	17063418	17065932	probable tRNA N6-adenosine threonylcarbamoyltransferase [Bombyx mori]
10	chr11	BMgn012111	17537455	17558837	Oligopeptide transporter
25	chr11	BMgn012045	17608856	17610091	IPR001163|Like-Sm ribonucleoprotein, core, IPR010920|Like-Sm ribonucleoprotein-related, core, IPR006649|Like-Sm ribonucleoprotein, eukaryotic and archaea-type, core
25	chr11	BMgn012046	17623596	17640833	novel protein
25	chr11	BMgn012106	17705051	17709347	IPR003599|Immunoglobulin subtype, IPR003598|Immunoglobulin subtype 2, IPR007110|Immunoglobulin-like, IPR008957|Fibronectin, type III-like fold, IPR013151|Immunoglobulin
10	chr11	BMgn012103	18145319	18154851	Exonuclease
25	chr11	BMgn012053	18193495	18201432	novel protein
25	chr11	BMgn012055	18386540	18391043	undefined
25	chr11	BMgn012059	18732521	18736228	IPR013949|U3 small nucleolar RNA-associated protein 6, IPR003107|RNA-processing protein, HAT helix
25	chr11	BMgn012089	19724086	19728779	IPR001128|Cytochrome P450, IPR002401|E-class P450, grodown I, IPR008072|E-class P450, CYP3A
25	chr11	BMgn012069	19797128	19801420	IPR000687|RIO kinase, IPR008266|Tyrosine protein kinase, active site, IPR011009|Protein kinase-like
25	chr11	BMgn012083	20167077	20178130	novel protein
25	chr11	BMgn012082	20186889	20206987	IPR005829|Sugar transporter sdownerfamily, IPR003663|Sugar transporter, IPR005828|General substrate transporter, IPR007114|Major facilitator sdownerfamily, IPR000803|Facilitated glucose transporter
10	chr11	BMgn012078	20320210	20336699	sorting nexin-14-like [Bombyx mori]
25	chr11	BMgn012075	20339612	20341327	glycine cleavage system H protein, mitochondrial-like [Bombyx mori]
10	chr11	BMgn012077	20343531	20372214	lysosomal alpha-glucosidase-like isoform X1 [Bombyx mori]
25	chr11	BMgn012008	21670146	21675550	novel protein
25	chr11	BMgn012012	21724765	21726279	IPR001737|Ribosomal RNA adenine methylase transferase
25	chr11	BMgn004661	22731751	22732303	novel protein
25	chr11	BMgn004664	22753845	22754006	undefined
25	chr11	BMgn004666	22908198	22912549	novel protein
25	chr11	BMgn004667	22916172	22920519	undefined
25	chr11	BMgn004655	23043311	23062939	novel protein
25	chr11	BMgn014357	24061446	24064399	T7N9.5
10	chr12	BMgn010303	19544	29543	Hemolymph proteinase 18
25	chr12	BMgn010309	402614	406108	undefined
25	chr12	BMgn010488	1244817	1251939	pre-mRNA-splicing factor SPF27 [Bombyx mori]
10	chr12	BMgn010487	1255534	1256505	ribosomal protein L36A [Bombyx mori]
25	chr12	BMgn010495	1258035	1262428	chromatin assembly factor 1 subunit B
25	chr12	BMgn010480	1522450	1524966	undefined
1	chr12	BMgn010477	1637895	1706535	Scavenger receptor class B member 4; absorption of carotenoid [26]
10	chr12	BMgn010475	1760147	1765422	novel protein
25	chr12	BMgn010471	1890268	1986318	IPR001715|Calponin-like actin-binding, IPR002017|Spectrin repeat, IPR001589|Actin-binding, actinin-type, IPR002048|Calcium-binding EF-hand, IPR005479|Carbamoyl-phosphate synthase L chain, ATP-binding, IPR009818|Ataxin-2, C-terminal, IPR011044|Quinoprotein amine dehydrogenase, beta chain-like
25	chr12	BMgn010507	2113483	2114167	undefined
25	chr12	BMgn010467	2116071	2123356	IPR004006|Dak kinase
25	chr12	BMgn010464	2203618	2205324	TSA: Striacosta albicosta stalb_01_00002313 mRNA sequence
25	chr12	BMgn010508	2237049	2248428	probable methyltransferase TARBP1
25	chr12	BMgn010462	2251766	2255659	acylglycerol kinase, mitochondrial isoform X1 [Bombyx mori]
10	chr12	BMgn010509	2257281	2271684	transcriptional protein SWT1
10	chr12	BMgn010510	2294413	2299828	probable ATP-dependent RNA helicase DDX28 [Bombyx mori]
25	chr12	BMgn010455	2539502	2542521	undefined
25	chr12	BMgn010449	2969440	2977704	TBC1 domain family member 15 isoform X2 [Bombyx mori]
25	chr12	BMgn010514	2987371	2990027	choline dehydrogenase, mitochondrial
25	chr12	BMgn010515	2991010	2992554	choline dehydrogenase, mitochondrial
1,25	chr12	BMgn010516	3017835	3019232	choline dehydrogenase, mitochondrial
10	chr12	BMgn010518	3037184	3052455	histone acetyltransferase KAT7 isoform X3
25	chr12	BMgn010446	3149149	3152795	IPR000449|Ubiquitin-associated, IPR001012|UBX, IPR007087|Zinc finger, C2H2-type, IPR009060|UBA-like
25	chr12	BMgn010439	3270354	3312602	IPR001916|Glycoside hydrolase, family 22, IPR000974|Glycoside hydrolase, family 22, lysozyme
10	chr12	BMgn010540	4981464	4984118	SJCHGC08719 protein (Fragment)
25	chr12	BMgn010419	4985856	5009004	Bombyx mori saposin-like protein mRNA, complete cds
25	chr12	BMgn010404	6456330	6468505	Sodium/hydrogen exchanger family
25	chr12	BMgn010403	6481478	6497364	mitochondrial aldehyde dehydrogenase [Bombyx mori]
25	chr12	BMgn010402	6514086	6517188	aldehyde dehydrogenase X, mitochondrial precursor
1	chr12	BMgn010553	6733343	6737667	Putative fatty acyl-CoA reductase
25	chr12	BMgn010396	7253670	7259202	IPR001878|Zinc finger, CCHC-type, IPR000504|RNA-binding region RNP-1 (RNA recognition motif)
10	chr12	BMgn010563	7294187	7298702	Juvenile hormone acid methyltransferase
25	chr12	BMgn010388	7686745	7691264	novel protein
10	chr12	BMgn010566	7697837	7719114	Prolyl 4-hydroxylase alpha subunit
1	chr12	BMgn010386	7768783	7781259	Non-lysosomal glucosylceramidase-like; glucosylceramide degradation pathway [35]
25	chr12	BMgn010569	7802546	7806314	novel protein
25	chr12	BMgn010574	8476102	8490060	IPR001452|Src homology-3, IPR010989|t-snare
25	chr12	BMgn010376	8523359	8524252	undefined
25	chr12	BMgn010371	8618344	8620075	undefined
25	chr12	BMgn010577	8622096	8625252	novel protein
25	chr12	BMgn010585	9074869	9088085	IPR013057|Amino acid transporter, transmembrane
10	chr12	BMgn010595	10115347	10121918	novel protein
25	chr12	BMgn010593	10123719	10126642	IPR008914|PEBP
10	chr12	BMgn010644	10916719	10928183	aubergine protein [Bombyx mori]
10	chr12	BMgn010645	10932405	10936422	coiled-coil domain-containing protein 170
25	chr12	BMgn010642	10964943	10983114	uridine phosphorylase 1 isoform X2
25	chr12	BMgn010641	10991130	11002089	tetraspanin-31
25	chr12	BMgn010653	11158131	11160657	Ribosomal protein S10p/S20e
25	chr12	BMgn010634	11190448	11197754	uncharacterized protein LOC101739358 isoform X2 [Bombyx mori]
10	chr12	BMgn010655	11199167	11206193	menin [Bombyx mori]
10	chr12	BMgn010665	11677100	11678393	rab3 GTPase-activating protein non-catalytic subunit isoform X1
10,25	chr12	BMgn010666	11687510	11696114	T-complex protein 1 subunit delta
25	chr12	BMgn010621	11723446	11728847	ribonucleoside-diphosphate reductase large subunit [Bombyx mori]
25	chr12	BMgn010616	11874144	11877330	IPR001202|WW/Rsp5/WWP
10	chr12	BMgn010676	12063323	12103143	Acyl-CoA-delta9-5-desaturase
10	chr12	BMgn010677	12116913	12122925	AGAP003419-PA
25	chr12	BMgn010681	12219049	12226094	IPR001522|Fatty acid desaturase, type 1, IPR012196|Acyl-CoA desaturase, IPR005804|Fatty acid desaturase, IPR010257|Fatty acid desaturase subdomain
10,25	chr12	BMgn010338	13273292	13316218	lysine ketoglutarate reductase/saccharopine dehydrogenase, isoform A
10	chr12	BMgn010339	13318994	13331416	kelch-like protein 10
25	chr12	BMgn010326	13337420	13339222	mitochondrial basic amino acids transporter-like isoform X2 [Bombyx mori]
25	chr12	BMgn010323	13388015	13392746	IPR003014|N/apple PAN
10	chr12	BMgn010346	13629369	13648265	Beat-IIIc
10	chr12	BMgn010350	13770853	13775833	DNA methyltransferase 1-associated protein 1
25	chr12	BMgn010318	13776392	13777431	rRNA-processing protein FCF1 homolog
10,25	chr12	BMgn010352	13793483	13806967	aminoacylase-1
10	chr12	BMgn005237	14787550	14798593	Putative uncharacterized protein
25	chr12	BMgn005222	15183810	15186113	IPR012981|Nop17p
25	chr12	BMgn005210	16457365	16463572	IPR006630|RNA-binding protein Ldownus La, IPR000504|RNA-binding region RNP-1 (RNA recognition motif), IPR002344|Ldownus La protein
25	chr12	BMgn005213	16509269	16511170	IPR000504|RNA-binding region RNP-1 (RNA recognition motif)
10	chr12	BMgn005899	17841277	17891760	Chitooligosaccharidolytic beta-N-acetylglucosaminidase
25	chr12	BMgn005897	17930114	17934971	novel protein
25	chr12	BMgn005891	18326279	18326620	undefined
25	chr12	BMgn005855	19833294	19833916	undefined
25	chr12	BMgn005856	19834883	19841483	IPR008271|Serine/threonine protein kinase, active site, IPR000719|Protein kinase, IPR011009|Protein kinase-like, IPR002290|Serine/threonine protein kinase
25	chr12	BMgn005845	19931430	19941113	IPR004839|Aminotransferase, class I and II
25	chr12	BMgn005860	19947887	19948913	novel protein
25	chr12	BMgn005842	20059276	20111451	IPR001680|WD-40 repeat, IPR006594|Lissencephaly type-1-like homology motif, IPR006595|CTLH, C-terminal to LisH motif, IPR011047|Quinonprotein alcohol dehydrogenase-like
25	chr12	BMgn005841	20119514	20120802	undefined
25	chr12	BMgn005869	20252289	20254221	IPR005339|GINS complex, Psf1 component
25	chr12	BMgn005870	20495461	20495631	undefined
25	chr13	BMgn013699	869216	872704	ribosomal RNA-processing protein 8 isoform X2
10	chr13	BMgn013718	873808	887782	helicase POLQ-like
10	chr13	BMgn013717	905063	916049	coatomer subunit beta
25	chr13	BMgn013703	958362	960265	undefined
25	chr13	BMgn013705	1050414	1057102	IPR000307|Ribosomal protein S16
10	chr13	BMgn013711	1117118	1121749	Organic cation transporter
10	chr13	BMgn013710	1138143	1145778	Putative uncharacterized protein GLEAN_10997
25	chr13	BMgn000839	2202108	2225160	novel protein
25	chr13	BMgn001292	3591001	3599531	novel protein
10	chr13	BMgn001290	3649683	3655652	TRAF6
25	chr13	BMgn001283	4596065	4599643	IPR006958|Mak16 protein
25	chr13	BMgn000867	4706777	4708143	novel protein
10	chr13	BMgn001277	4777582	4788088	Cytochrome P450 333B11
25	chr13	BMgn000873	5328930	5330647	undefined
25	chr13	BMgn000874	5357221	5359623	IPR004827|Basic-leucine zipper (bZIP) transcription factor, IPR001630|cAMP response element binding (CREB) protein, IPR002112|Transcription factor Jun, IPR008917|Eukaryotic transcription factor, DNA-binding, IPR011616|bZIP transcription factor, bZIP_1
10	chr13	BMgn001267	5473120	5493844	Putative uncharacterized protein
10	chr13	BMgn001265	5595268	5622988	eIF5B, isoform B
25	chr13	BMgn000880	5634811	5647467	ATP-dependent RNA helicase SUPV3L1, mitochondrial
25	chr13	BMgn000882	5661302	5662449	mitochondrial ribosomal protein L27, isoform A
25	chr13	BMgn000884	5887962	5891568	IPR006629|LPS-induced tumor necrosis factor alpha factor, IPR007087|Zinc finger, C2H2-type
25	chr13	BMgn000885	5894161	5974567	undefined
25	chr13	BMgn000898	6927964	6929076	novel protein
25	chr13	BMgn001237	7169594	7180403	IPR001544|Aminotransferase, class IV, IPR005786|Branched-chain amino acid aminotransferase II
25	chr13	BMgn000922	7688663	7691702	uncharacterized protein LOC101745964 [Bombyx mori]
25	chr13	BMgn000924	7716206	7717657	39S ribosomal protein L22, mitochondrial [Bombyx mori]
25	chr13	BMgn001220	7724305	7731699	UDP-N-acetylglucosamine transporter isoform X2 [Bombyx mori]
25	chr13	BMgn001213	8386651	8388948	undefined
10,25	chr13	BMgn001211	8436213	8443042	IPR001092|Basic helix-loop-helix dimerisation region bHLH, IPR011598|Helix-loop-helix DNA-binding
10	chr13	BMgn001185	9893405	9904869	AGAP002347-PA
25	chr13	BMgn001182	10107914	10118001	novel protein
25	chr13	BMgn000970	10194822	10198250	IPR009244|MED7
10	chr13	BMgn001177	10239955	10247279	Putative uncharacterized protein
25	chr13	BMgn000973	10290104	10292393	IPR000719|Protein kinase, IPR000980|SH2 motif, IPR001245|Tyrosine protein kinase
25	chr13	BMgn000977	10609849	10611378	IPR010913|Single-stranded DNA binding, IPR011344|Single-strand binding protein, IPR008994|Nucleic acid-binding, OB-fold, IPR000424|Single-strand binding protein/Primosomal replication protein n
25	chr13	BMgn000995	11486404	11488902	IPR000156|RanBP1
10	chr13	BMgn001150	11663633	11674162	Amino acid transporter
25	chr13	BMgn001003	12068646	12077357	Cytochrome P450
25	chr13	BMgn001004	12085594	12092532	CYtochrome P450 family
25	chr13	BMgn001005	12099788	12109001	CYtochrome P450 family
10	chr13	BMgn001142	12371348	12376606	Cyclin A
25	chr13	BMgn001137	12482023	12485399	novel protein
25	chr13	BMgn001131	13293089	13299116	novel protein
25	chr13	BMgn001126	13835222	13854347	rab proteins geranylgeranyltransferase component A 2 [Bombyx mori]
25	chr13	BMgn001036	13880018	13883735	histone PARylation factor 1
25	chr13	BMgn001124	13886070	13891294	DNA-(apurinic or apyrimidinic site) lyase [Bombyx mori]
10	chr13	BMgn001037	13893152	13905119	Leucyl-tRNA synthetase
10,25	chr13	BMgn001123	13913975	13939888	exportin-5
25	chr13	BMgn001104	16259031	16259201	hypothetical protein LLB_3351
25	chr13	BMgn001103	16277770	16279255	growth arrest and DNA damage-inducible proteins-interacting protein 1
10	chr13	BMgn001060	16280083	16283291	clathrin light chain A isoform a
25	chr13	BMgn001097	16360911	16375182	novel protein
25	chr13	BMgn001091	17698534	17712933	IPR002861|Reeler region, IPR009465|Spondin, N-terminal, IPR000884|Thrombospondin, type I, IPR002223|Proteinase inhibitor I2, Kunitz metazoa, IPR000437|Prokaryotic membrane lipoprotein lipid attachment site
25	chr13	BMgn001076	17784498	17789877	IPR002110|Ankyrin, IPR013093|ATPase AAA-2
25	chr13	BMgn001077	17835209	17837742	IPR001159|Double-stranded RNA binding
10	chr14	BMgn014381	335220	344332	AIF
10	chr14	BMgn009491	1800999	1805777	Calpain D putative
25	chr14	BMgn009473	1827906	1841210	IPR001327|Pyridine nucleotide-disulphide oxidoreductase, NAD-binding region
25	chr14	BMgn009469	1923328	1928219	IPR010531|NOA36
25	chr14	BMgn009465	2020447	2026312	novel protein
10	chr14	BMgn009497	2185514	2194584	Cytochrome B5-like protein
25	chr14	BMgn009463	2202724	2205240	novel protein
25	chr14	BMgn009458	2557092	2558139	undefined
10	chr14	BMgn009514	2745212	2758280	Malate synthase
10	chr14	BMgn009520	3093087	3108415	WD repeat domain phosphoinositide-interacting protein 4
25	chr14	BMgn009523	3201666	3225033	IPR001128|Cytochrome P450, IPR002401|E-class P450, grodown I
25	chr14	BMgn009254	5446382	5505309	IPR001660|Sterile alpha motif SAM, IPR010993|Sterile alpha motif homology, IPR011510|Sterile alpha motif homology 2
10	chr14	BMgn009257	5519229	5527580	AGAP001302-PA
25	chr14	BMgn009259	5722481	5727858	undefined
25	chr14	BMgn009261	5746806	5752359	undefined
25	chr14	BMgn009262	5965910	5967870	IPR002125|CMP/dCMP deaminase, zinc-binding
25	chr14	BMgn009264	6080811	6082068	undefined
10	chr14	BMgn009267	6214739	6235276	GK16639
25	chr14	BMgn009237	6284953	6285419	IPR003175|Cyclin-dependent kinase inhibitor
25	chr14	BMgn009236	6451957	6455053	novel protein
10	chr14	BMgn009269	6554130	6557101	Putative uncharacterized protein
10	chr14	BMgn009275	6847348	6861192	Calmodulin-binding protein trpl
10	chr14	BMgn009276	6894358	6915872	Tryptophan oxygenase
25	chr14	BMgn009232	6917319	6924046	IPR011013|Galactose mutarotase-like, IPR008183|Aldose 1-epimerase
25	chr14	BMgn009228	6955157	6962413	IPR000910|HMG1/2 (high mobility grodown) box, IPR009071|High mobility grodown box
10	chr14	BMgn009279	7105303	7136349	novel protein
25	chr14	BMgn009280	7152256	7254067	IPR001060|Cdc15/Fes/CIP4
25	chr14	BMgn009285	7392916	7409396	novel protein
25	chr14	BMgn009220	7410814	7418408	IPR008547|Protein of unknown function DUF829, eukaryotic
25	chr14	BMgn009216	7478854	7487852	IPR003892|Ubiquitin system component Cue, IPR000008|C2 calcium-dependent membrane targeting, IPR008973|C2 calcium/lipid-binding region, CaLB, IPR009060|UBA-like
10	chr14	BMgn009288	7532737	7550722	GH20661
25	chr14	BMgn009207	8479495	8495668	novel protein
25	chr14	BMgn009408	9969384	9978630	IPR013197|RNA polymerase III subunit RPC82-related, helix-turn-helix, IPR008806|RNA polymerase III subunit RPC82, C -terminal
10	chr14	BMgn009414	10233388	10235380	Putative uncharacterized protein GLEAN_07085
10	chr14	BMgn009415	10345975	10361001	Putative uncharacterized protein GLEAN_08019
25	chr14	BMgn009397	10384598	10392256	novel protein
25	chr14	BMgn009395	10433067	10434407	WD repeat-containing protein 18 [Bombyx mori]
10	chr14	BMgn009419	10435282	10469160	malignant T cell amplified sequence 1, isoform A
25	chr14	BMgn009420	10471023	10487157	electron transfer flavoprotein-ubiquinone oxidoreductase, mitochondrial [Bombyx mori]
25	chr14	BMgn009393	10537166	10550591	novel protein
25	chr14	BMgn009392	10631049	10639133	IPR004119|Protein of unknown function DUF227, IPR011009|Protein kinase-like
10	chr14	BMgn009357	12563517	12574712	Centrosomal protein of 97 kDa
10	chr14	BMgn009359	12620208	12667467	DNA polymerase subunit gamma-1
25	chr14	BMgn009360	12668786	12670797	probable RNA-binding protein EIF1AD
10	chr14	BMgn009361	12675372	12681118	ras-related protein Rab-30 [Bombyx mori]
10	chr14	BMgn009367	13491659	13517841	GK11190
25	chr14	BMgn009329	13772496	13773653	IPR012936|Protein of unknown function DUF1692
25	chr14	BMgn009374	14093974	14109848	novel protein
25	chr14	BMgn009313	14689205	14689821	undefined
25	chr15	BMgn007603	298850	309366	cytochrome b5 type B
10	chr15	BMgn007604	326704	334913	secretory 16
25	chr15	BMgn007605	336626	343279	protein transport protein Sec16B
25	chr15	BMgn007974	434088	534443	protein FAM102A [
25	chr15	BMgn007972	543495	545956	nudC domain-containing protein 1 [Bombyx mori]
25	chr15	BMgn007971	549803	554249	vesicle-trafficking protein SEC22b
25	chr15	BMgn007970	559846	561321	Ecdysone-induced protein 74EF
25	chr15	BMgn007969	615210	615770	undefined
25	chr15	BMgn007618	928987	930990	IPR000504|RNA-binding region RNP-1 (RNA recognition motif)
25	chr15	BMgn007627	1329277	1337489	undefined
25	chr15	BMgn007628	1344641	1347070	undefined
25	chr15	BMgn007955	1515812	1520873	probable ribosome production factor 1 [Bombyx mori]
25	chr15	BMgn007954	1522986	1535331	116 kDa U5 small nuclear ribonucleoprotein component isoform
10	chr15	BMgn007631	1535817	1543699	nucleolar complex protein 4 homolog
25	chr15	BMgn007947	1690753	1694765	IPR003115|ParB-like nuclease
10	chr15	BMgn007639	1726433	1742656	novel protein
25	chr15	BMgn007940	1857824	1858449	IPR001529|DNA-directed RNA polymerase, M/15 kDa subunit, IPR013138|Zinc finger TFIIS-type 2, IPR001222|Transcription factor TFIIS, IPR012164|DNA-directed RNA polymerase, subunit C11/M/9
25	chr15	BMgn007938	1881665	1887237	novel protein
10	chr15	BMgn007929	2349577	2409971	Notch
25	chr15	BMgn007926	2605750	2607573	IPR013657|UAA transporter
25	chr15	BMgn007658	2643064	2644654	undefined
25	chr15	BMgn007663	3114919	3117697	undefined
25	chr15	BMgn007669	3476154	3477991	undefined
10	chr15	BMgn007907	3892471	3898146	Putative uncharacterized protein
25	chr15	BMgn007895	4596806	4602815	IPR011046|WD40-like, IPR001680|WD-40 repeat
25	chr15	BMgn007689	4993088	5002139	novel protein
25	chr15	BMgn007690	5012813	5016782	IPR004843|Metallophosphoesterase, IPR006186|Serine/threonine-specific protein phosphatase and bis(5-nucleosyl)-tetraphosphatase
25	chr15	BMgn007871	5848919	5850886	undefined
25	chr15	BMgn007870	5863108	5866443	IPR014021|Helicase sdownerfamily 1 and 2 ATP-binding, IPR000629|ATP-dependent helicase, DEAD-box, IPR011545|DEAD/DEAH box helicase, N-terminal
10	chr15	BMgn007866	5966937	5967451	Putative uncharacterized protein
25	chr15	BMgn007863	6021189	6057682	Bombyx mori flavone synthase I (FNSI), mRNA >gi|214011178|gb|EU855790.1| Bombyx mori flavone synthase I (FNSI) mRNA, complete cds
25	chr15	BMgn007856	6177234	6197414	undefined
25	chr15	BMgn007703	6309020	6390620	novel protein
25	chr15	BMgn007848	6430800	6448300	IPR001917|Aminotransferase, class-II, IPR006076|FAD dependent oxidoreductase, IPR006222|Glycine cleavage T protein (aminomethyl transferase), IPR013977|Glycine cleavage T-protein, C-terminal barrel
25	chr15	BMgn007845	6715122	6716640	39S ribosomal protein L51, mitochondrial [Bombyx mori]
10	chr15	BMgn007844	6722591	6723951	surfeit locus protein 6
25	chr15	BMgn007842	6750814	6758940	protein arginine N-methyltransferase 5
10	chr15	BMgn007822	7681203	7689449	Bombyx mori heterogeneous nuclear ribonucleoprotein A1 (LOC100101226), mRNA >gi|95102933|gb|DQ443319.1| Bombyx mori heterogeneous nuclear ribonucleoprotein A1 mRNA, complete cds
10	chr15	BMgn007806	8362494	8372794	Integrator complex subunit 8
25	chr15	BMgn007731	8793873	8806283	collagen alpha-2(VIII) chain [Bombyx mori]
25	chr15	BMgn007795	8808296	8809769	ribosomal protein L30 [Bombyx mori]
25	chr15	BMgn007734	8834581	8838919	bystin isoform X1 [Bombyx mori]
10	chr15	BMgn007794	8850158	8866264	potassium voltage-gated channel subfamily H member 7
25	chr15	BMgn007735	8909579	8944369	IPR003593|AAA ATPase, IPR001140|ABC transporter, transmembrane region, IPR003439|ABC transporter related, IPR011527|ABC transporter, transmembrane region, type 1
25	chr15	BMgn007737	8992603	8992830	multidrug resistance-associated protein 6
25	chr15	BMgn007738	9021032	9043138	multidrug resistance-associated protein 4 isoform 2
25	chr15	BMgn007739	9051325	9052809	prostaglandin E synthase 3
10	chr15	BMgn007785	9158473	9164154	ATP-binding cassette sub-family C member 4
10	chr15	BMgn007783	9238396	9245279	novel protein
25	chr15	BMgn007778	9417450	9425377	novel protein
10	chr15	BMgn007777	9475498	9481340	Putative uncharacterized protein
25	chr15	BMgn007771	9665904	9670259	undefined
10	chr15	BMgn007594	10548489	10552554	novel protein
10	chr15	BMgn007591	10716173	10717392	GL10708
10	chr15	BMgn007587	10933555	10935721	GG14140
25	chr15	BMgn007501	11040754	11044949	protein O-glucosyltransferase 1
25	chr15	BMgn007502	11060340	11083711	NAD(P) transhydrogenase, mitochondrial
10	chr15	BMgn007585	11107191	11124236	nuclear cap-binding protein subunit 2
25	chr15	BMgn007506	11153445	11154810	DTW domain-containing protein 1 [Bombyx mori]
25	chr15	BMgn007509	11214143	11221562	IPR013180|Protein of unknown function DUF1716, eukaryotic
10	chr15	BMgn007582	11222308	11237738	Putative uncharacterized protein
25	chr15	BMgn007512	11288474	11304163	novel protein
10	chr15	BMgn007579	11343358	11356823	Transcription initiation factor TFIID subunit 6
10	chr15	BMgn007573	11567588	11590694	Putative uncharacterized protein
10	chr15	BMgn007572	11622050	11632750	Synaptic vesicular amine transporter putative
10	chr15	BMgn007569	11751332	11765982	Putative uncharacterized protein
10,25	chr15	BMgn007558	12113669	12129977	IPR002035|von Willebrand factor, type A, IPR006587|Vault protein inter-alpha-trypsin, metazoa, IPR013694|Vault protein inter-alpha-trypsin
10	chr15	BMgn007554	12207610	12248661	Mediator of RNA polymerase II transcription subunit 12
10	chr15	BMgn007553	12251605	12260923	C-type lectin
25	chr15	BMgn007546	12313133	12315895	IPR002018|Carboxylesterase, type B
25	chr15	BMgn007550	12478182	12481046	undefined
10	chr15	BMgn003377	12996411	13002249	novel protein
10	chr15	BMgn003390	13513164	13514179	Putative uncharacterized protein
25	chr15	BMgn003391	13562929	13564778	IPR001623|Heat shock protein DnaJ, N-terminal
10	chr15	BMgn003408	14296184	14300022	Protein takeout putative
25	chr15	BMgn003414	14714384	14719630	IPR000504|RNA-binding region RNP-1 (RNA recognition motif), IPR002130|Peptidyl-prolyl cis-trans isomerase, cyclophilin type
25	chr15	BMgn003332	14951751	14959804	IPR001910|Inosine/uridine-preferring nucleoside hydrolase
10	chr15	BMgn003330	14976795	14984158	novel protein
25	chr15	BMgn003420	15596635	15602509	IPR006214|Protein of unknown function downF0005
25	chr15	BMgn003421	15632631	15640820	novel protein
10	chr15	BMgn003428	16017413	16031062	novel protein
25	chr15	BMgn003438	16333159	16340545	novel protein
25	chr15	BMgn003440	16478446	16481955	IPR000924|Glutamyl-tRNA synthetase, class Ic, IPR004527|Glutamyl-tRNA synthetase bacterial/mitochondrial, IPR001412|Aminoacyl-tRNA synthetase, class I, IPR008925|Class I aminoacyl-tRNA synthetase, anticodon-binding
25	chr15	BMgn002175	17381803	17382461	IPR000583|Glutamine amidotransferase, class-II
10	chr15	BMgn002180	18080269	18100211	Neuroligin 4
25	chr15	BMgn002186	18961077	18978094	Bombyx mori thiol peroxiredoxin (Jafrac1), mRNA >gi|38260561|gb|AY438331.1| Bombyx mori thiol peroxiredoxin mRNA, complete cds
25	chr16	BMgn013108	8677	9862	novel protein
25	chr16	BMgn013100	214639	217177	small nuclear ribonucleoprotein Sm D3 [Bombyx mori]
25	chr16	BMgn012757	222324	227308	zinc finger protein
10	chr16	BMgn013099	227423	234119	alpha-ketoglutarate-dependent dioxygenase alkB homolog 7, mitochondrial precursor
25	chr16	BMgn013097	301266	305138	IPR000209|Peptidase S8 and S53, subtilisin, kexin, sedolisin
25	chr16	BMgn012761	305662	310638	IPR004033|UbiE/COQ5 methyltransferase
25	chr16	BMgn013088	655721	716205	undefined
10	chr16	BMgn013087	825106	833108	Putative uncharacterized protein
25	chr16	BMgn012772	901872	903149	TSA: Striacosta albicosta stalb_01_00001921 mRNA sequence
25	chr16	BMgn012774	942591	943079	undefined
25	chr16	BMgn012775	957801	961686	IPR011545|DEAD/DEAH box helicase, N-terminal, IPR001650|Helicase, C-terminal, IPR014001|DEAD-like helicases, N-terminal, IPR014021|Helicase sdownerfamily 1 and 2 ATP-binding, IPR000629|ATP-dependent helicase, DEAD-box, IPR014014|DEAD-box RNA helicase Q motif
25	chr16	BMgn013070	1658172	1663561	novel protein
25	chr16	BMgn012809	2561176	2568873	undefined
25	chr16	BMgn013054	2581159	2583476	IPR004388|Sua5/YciO/YrdC/YwlC, IPR006070|SUA5/yciO/yrdC, N-terminal
10	chr16	BMgn013038	3213131	3229285	zinc finger protein
10	chr16	BMgn013035	3246104	3281362	eukaryotic translation initiation factor 4E transporter
25	chr16	BMgn012814	3287738	3292673	splicing factor, suppressor of white-apricot homolog
25	chr16	BMgn013034	3308422	3311528	cytospin-A
25	chr16	BMgn013029	3422686	3423943	novel protein
25	chr16	BMgn012817	3481077	3481879	undefined
25	chr16	BMgn012820	3573488	3579664	undefined
25	chr16	BMgn013023	3677971	3693029	novel protein
25	chr16	BMgn013021	4020316	4037727	novel protein
25	chr16	BMgn013018	4114498	4117186	undefined
10	chr16	BMgn013016	4173865	4187309	Cellular retinaldehyde-binding protein
25	chr16	BMgn012997	4787498	4791976	IPR000172|Glucose-methanol-choline oxidoreductase, N-terminal, IPR007867|Glucose-methanol-choline oxidoreductase, C-terminal, IPR012132|Glucose-methanol-choline oxidoreductase
25	chr16	BMgn012994	4909478	4928039	IPR003010|Nitrilase/cyanide hydratase and apolipoprotein N-acyltransferase, IPR012101|Biotinidase, eukaryotic
10	chr16	BMgn012839	4955742	4957864	novel protein
25	chr16	BMgn012850	5556468	5558000	IPR007087|Zinc finger, C2H2-type, IPR012934|Zinc finger, AD-type
10,25	chr16	BMgn012983	5597118	5604476	novel protein
25	chr16	BMgn012854	5621019	5621615	undefined
25	chr16	BMgn012870	6271097	6278254	IPR005045|Protein of unknown function DUF284, transmembrane eukaryotic
25	chr16	BMgn012872	6375556	6388133	IPR000172|Glucose-methanol-choline oxidoreductase, N-terminal, IPR007867|Glucose-methanol-choline oxidoreductase, C-terminal, IPR012132|Glucose-methanol-choline oxidoreductase
25	chr16	BMgn012960	6414772	6449322	TSA: Spodoptera littoralis CL1Contig423.Spli mRNA sequence
25	chr16	BMgn012954	6804022	6805984	IPR005290|Ribosomal protein S15, bacterial chloroplast and mitochondrial type, IPR009068|S15/NS1, RNA-binding, IPR000589|Ribosomal protein S15
25	chr16	BMgn012948	7715340	7735224	IPR008334|5'-Nucleotidase, C-terminal, IPR006179|5'-Nucleotidase and apyrase, IPR004843|Metallophosphoesterase
25	chr16	BMgn012947	7773418	7796731	5'-nucleotidase
25	chr16	BMgn012946	7800459	7816888	probable ATP-dependent RNA helicase DHX37
10	chr16	BMgn012944	7833118	7838050	fatty acid binding protein
25	chr16	BMgn012939	8015426	8018446	IPR001365|Adenosine/AMP deaminase, IPR013659|Adenosine/AMP deaminase N-terminal, IPR006331|Adenosine deaminase-related growth factor
25	chr16	BMgn012894	8015611	8019904	IPR001365|Adenosine/AMP deaminase, IPR013659|Adenosine/AMP deaminase N-terminal, IPR006331|Adenosine deaminase-related growth factor
25	chr16	BMgn012935	8467962	8491874	novel protein
10	chr16	BMgn012905	8554688	8557242	novel protein
25	chr16	BMgn012910	8669222	8671833	Phospholipase A2D
10	chr16	BMgn012921	8816746	8842790	Putative uncharacterized protein (Fragment)
10	chr16	BMgn012920	8965870	8969249	Putative uncharacterized protein
1,25	chr16	BMgn013131	9688969	9702240	Apolipoprotein D-like; transporting lipids and other small hydrophobic molecules for metabolism [31]
25	chr16	BMgn013130	9713427	9737065	IPR001139|Glycoside hydrolase, family 30
10	chr16	BMgn013138	9866454	9882706	Proteophosphoglycan 5
25	chr16	BMgn013123	9885843	9886875	IPR002198|Short-chain dehydrogenase/reductase SDR, IPR002347|Glucose/ribitol dehydrogenase
25	chr16	BMgn013120	9946694	9948615	actin-related protein 2/3 complex subunit 3
25	chr16	BMgn013141	9952229	9953033	coiled-coil domain-containing protein 86 [Bombyx mori]
25	chr16	BMgn013118	9982926	9994883	apoptosis-inducing factor 3
10	chr16	BMgn013142	10000618	10020352	oxysterol-binding protein 1
25	chr16	BMgn013116	10074527	10081518	novel protein
10	chr16	BMgn013149	10172446	10182772	Es2 protein
25	chr16	BMgn013112	10271023	10276719	novel protein
10	chr16	BMgn013281	11378702	11391068	P270
10	chr16	BMgn013276	11960104	11973533	Carboxypeptidase (Precursor)
10	chr16	BMgn013274	12049347	12068146	Putative uncharacterized protein
25	chr16	BMgn013273	12105982	12123372	IPR001251|Cellular retinaldehyde-binding/triple function, C-terminal
25	chr16	BMgn013267	12304311	12311209	IPR008914|PEBP
25	chr16	BMgn013261	12477358	12485527	IPR008914|PEBP
10,25	chr16	BMgn013259	12510455	12512662	undefined
10	chr16	BMgn013256	12614933	12619107	Sf3b1 protein (Fragment)
25	chr16	BMgn013168	12937779	12956264	novel protein
25	chr16	BMgn013251	13019816	13024545	myotubularin-related protein 3 [Bombyx mori]
25	chr16	BMgn013250	13025279	13040015	myotubularin-related protein 3
25	chr16	BMgn013249	13062350	13062628	myotubularin-related protein 3 [Bombyx mori]
25	chr16	BMgn013173	13197861	13210379	IPR001092|Basic helix-loop-helix dimerisation region bHLH, IPR011598|Helix-loop-helix DNA-binding
25	chr16	BMgn013245	13396725	13424783	novel protein
10,25	chr16	BMgn013235	13669533	13689585	novel protein
10	chr16	BMgn013233	13713003	13725825	novel protein
10,25	chr16	BMgn013230	13768855	13819664	serine/threonine-protein phosphatase PP1-gamma catalytic subunit isoform X2
10	chr16	BMgn013229	13827271	13836108	uncharacterized protein LOC101738429 [Bombyx mori]
25	chr16	BMgn013228	13841844	13862642	bicaudal D-related protein
25	chr16	BMgn013200	14973395	14977481	novel protein
25	chr17	BMgn005530	197307	197935	novel protein
10	chr17	BMgn005686	203810	239712	Tuberin
25	chr17	BMgn005681	544733	552946	IPR001597|Aromatic amino acid beta-eliminating lyase/threonine aldolase
25	chr17	BMgn005677	745793	758229	IPR013806|Kringle-like fold
25	chr17	BMgn005670	1459891	1464011	IPR000705|Galactokinase
25	chr17	BMgn005552	1694666	1697568	novel protein
10	chr17	BMgn005649	2147939	2163092	dynein assembly factor 5, axonemal [Bombyx mori]
10	chr17	BMgn005559	2165997	2167292	mesencephalic astrocyte-derived neurotrophic factor precursor
10	chr17	BMgn005646	2177021	2209806	zinc phosphodiesterase ELAC protein 2
25	chr17	BMgn005564	2388317	2390459	ribosome biogenesis regulatory protein homolog [Bombyx mori]
25	chr17	BMgn005637	2415548	2421179	pumilio homolog 3
25	chr17	BMgn005636	2429092	2430618	U3 small nucleolar RNA-interacting protein 2 [Bombyx mori]
10	chr17	BMgn005635	2447675	2451406	serine/arginine-rich splicing factor
10	chr17	BMgn005634	2467020	2483152	protein shuttle craft [Bombyx mori]
10	chr17	BMgn005633	2514378	2544136	HM00052 protein
25	chr17	BMgn005628	2806794	2810982	novel protein
25	chr17	BMgn005612	3576133	3611607	IPR000971|Globin, IPR009050|Globin-like
10	chr17	BMgn005602	4324572	4329597	Beta-glucosidase (Precursor)
25	chr17	BMgn005597	4405012	4426367	IPR001680|WD-40 repeat, IPR007148|Dip2/Utp12, IPR011047|Quinonprotein alcohol dehydrogenase-like
10	chr17	BMgn000178	4927914	4939190	Putative uncharacterized protein
10	chr17	BMgn000180	5060510	5080172	Putative uncharacterized protein
10	chr17	BMgn000181	5211850	5219184	Putative uncharacterized protein (Fragment)
25	chr17	BMgn007285	6287842	6288716	IPR000276|Rhodopsin-like GPCR sdownerfamily
25	chr17	BMgn007286	6293164	6293952	IPR000276|Rhodopsin-like GPCR sdownerfamily
10	chr17	BMgn007287	6486425	6492998	Uncharacterized conserved secreted glycine-rich protein
25	chr17	BMgn007297	6972405	6974834	novel protein
25	chr17	BMgn007263	7035506	7040210	novel protein
25	chr17	BMgn007260	7171364	7171582	nesprin-1-like isoform
25	chr17	BMgn007303	7186648	7190387	class A basic helix-loop-helix protein 15-like [Bombyx mori]
25	chr17	BMgn007258	7214333	7219222	L-xylulose reductase
10	chr17	BMgn007221	8466236	8490387	Putative uncharacterized protein
25	chr17	BMgn007039	11009364	11011464	novel protein
10	chr17	BMgn007072	11270956	11272991	Bombyx mori yellow-b (Y-b), mRNA >gi|86450724|gb|DQ358083.1| Bombyx mori yellow-b mRNA, complete cds
25	chr17	BMgn007020	11823779	11825371	IPR002052|N-6 Adenine-specific DNA methylase, IPR011701|Major facilitator sdownerfamily MFS_1, IPR007114|Major facilitator sdownerfamily
25	chr17	BMgn007087	12053627	12071304	undefined
10	chr17	BMgn007089	12226813	12245708	Zinc finger protein putative
25	chr17	BMgn007110	13528995	13582078	novel protein
25	chr17	BMgn007111	13586036	13609159	Drosophila grimshawi GH17755 (Dgri\GH17755), mRNA
10	chr17	BMgn007117	13941019	13953185	Putative uncharacterized protein
10	chr17	BMgn006986	14152955	14155752	novel protein
10	chr17	BMgn007125	14286937	14287259	Putative uncharacterized protein (Fragment)
25	chr17	BMgn006980	14503689	14505327	novel protein
25	chr17	BMgn006977	14742611	14762036	novel protein
10	chr17	BMgn006976	14772662	14783668	novel protein
25	chr17	BMgn006975	14848837	14850172	novel protein
25	chr17	BMgn003909	16169427	16171914	deoxynucleoside kinase-like [Bombyx mori]
25	chr17	BMgn003908	16183370	16196547	cytochrome P450
25	chr17	BMgn003907	16199095	16201386	Cytochrome P450
25	chr17	BMgn003931	18257303	18257530	novel protein
10	chr17	BMgn003963	18354713	18367326	Sodium-independent sulfate anion transporter
25	chr18	BMgn008256	86566	91146	novel protein
10	chr18	BMgn008262	100556	101028	Putative cuticle protein
25	chr18	BMgn008251	247216	250358	undefined
25	chr18	BMgn008248	305186	316141	IPR006032|Ribosomal protein S12/S23, IPR012340|Nucleic acid-binding, OB-fold, subgrodown, IPR005679|Ribosomal protein S12, bacterial and chloroplast form, IPR008994|Nucleic acid-binding, OB-fold
25	chr18	BMgn008245	552203	561490	undefined
10	chr18	BMgn008283	1386221	1433222	Phospholipase C beta 4
10	chr18	BMgn008413	2408172	2426102	Putative uncharacterized protein GLEAN_07655
25	chr18	BMgn008405	2619067	2630306	novel protein
10	chr18	BMgn008421	2861227	2892764	Aldehyde oxidase 2
25	chr18	BMgn008391	3202793	3206068	novel protein
25	chr18	BMgn008438	3683628	3689171	undefined
10	chr18	BMgn008439	3766742	3788924	Aldehyde oxidase 1
25	chr18	BMgn008442	3901397	3931469	novel protein
25	chr18	BMgn008459	5647758	5653179	IPR008940|Protein prenyltransferase, IPR003107|RNA-processing protein, HAT helix
25	chr18	BMgn008460	5665094	5668265	undefined
25	chr18	BMgn008354	6292295	6298060	IPR006170|Pheromone/general odorant binding protein, PBP/GOBP, IPR006625|Insect pheromone/odorant binding protein PhBP
25	chr18	BMgn008477	6483179	6484508	novel protein
25	chr18	BMgn008478	6496330	6496653	IPR011611|PfkB
25	chr18	BMgn008483	6605603	6608751	undefined
10	chr18	BMgn008493	7574289	7576379	novel protein
10	chr18	BMgn008497	7716110	7719909	Putative uncharacterized protein
25	chr18	BMgn008536	10849120	10852973	novel protein
10,25	chr18	BMgn008538	10926234	10965888	IPR000182|GCN5-related N-acetyltransferase
25	chr18	BMgn008321	11132183	11132876	undefined
25	chr18	BMgn008312	11768831	11770056	novel protein
25	chr18	BMgn008551	11810159	11816980	novel protein
10	chr18	BMgn008552	11888109	11902975	Interference hedgehog
25	chr18	BMgn008554	12385434	12393408	novel protein
25	chr18	BMgn008563	12672636	12688036	novel protein
25	chr18	BMgn008301	12693541	12694314	IPR000218|Ribosomal protein L14b/L23e
25	chr18	BMgn008565	12804853	12805979	undefined
25	chr18	BMgn008566	12857785	12861041	IPR009057|Homeodomain-like, IPR001356|Homeobox
25	chr18	BMgn008567	12920167	12920548	IPR009057|Homeodomain-like, IPR001356|Homeobox
25	chr18	BMgn008568	12933286	12936161	IPR003654|Paired-like homeodomain protein, OAR
25	chr18	BMgn008291	13268644	13269207	novel protein
25	chr18	BMgn008286	13348651	13369522	IPR000301|CD9/CD37/CD63 antigen, IPR008952|Tetraspanin
25	chr18	BMgn008228	13959134	13965032	IPR007379|Mitochondrial import inner membrane translocase, subunit Tim44
25	chr18	BMgn008222	14087104	14091719	undefined
25	chr18	BMgn008221	14094851	14101685	IPR003172|E1 protein and Def2/Der2 allergen
10	chr18	BMgn008232	14321256	14323132	Sugar transporter
25	chr18	BMgn008238	14536923	14539315	IPR001627|Semaphorin/CD100 antigen, IPR000215|Proteinase inhibitor I4, serpin, IPR003659|Plexin/semaphorin/integrin, IPR002909|Cell surface receptor IPT/TIG, IPR002165|Plexin, IPR013548|Plexin cytoplasmic region, IPR008936|Rho GTPase activation protein, IPR009030|Growth factor, receptor
10	chr19	BMgn012623	1175864	1186750	Putative uncharacterized protein
25	chr19	BMgn012583	1189306	1194732	IPR011108|RNA-metabolising metallo-beta-lactamase
25	chr19	BMgn012627	1234935	1238293	novel protein
25	chr19	BMgn001836	1867798	1869647	IPR002048|Calcium-binding EF-hand, IPR013032|EGF-like region, IPR001881|EGF-like calcium-binding, IPR006210|EGF, IPR009030|Growth factor, receptor, IPR013091|EGF calcium-binding, IPR003367|Thrombospondin type 3 repeat, IPR008859|Thrombospondin, C-terminal
10	chr19	BMgn001988	1877660	1925925	Putative uncharacterized protein (Fragment)
10	chr19	BMgn001987	1973113	1980285	Putative uncharacterized protein
25	chr19	BMgn001984	2250242	2256846	IPR001130|TatD-related deoxyribonuclease, IPR012278|Mg-dependent DNase, TatD
25	chr19	BMgn001983	2262745	2268648	IPR000215|Proteinase inhibitor I4, serpin
10	chr19	BMgn001974	2660917	2668501	novel protein
10	chr19	BMgn001967	3038217	3047569	PX domain-containing protein kinase-like protein
25	chr19	BMgn001855	3069859	3070727	polynucleotide 5'-hydroxyl-kinase NOL9
10	chr19	BMgn001966	3070861	3072458	Aldehyde dehydrogenase
10	chr19	BMgn001962	3231122	3243198	AGAP008077-PA (Fragment)
25	chr19	BMgn001960	3549206	3551174	probable Ufm1-specific protease 1 [Bombyx mori]
25	chr19	BMgn001860	3556513	3572282	uncharacterized protein LOC101746878 isoform X1 [Bombyx mori]
25	chr19	BMgn001959	3574790	3576146	leucine zipper protein 4
10	chr19	BMgn001956	3622465	3639238	Putative uncharacterized protein (Fragment)
25	chr19	BMgn001950	3837197	3844040	IPR000504|RNA-binding region RNP-1 (RNA recognition motif)
25	chr19	BMgn001872	3869466	3875972	IPR000238|Ribosome-binding factor A
25	chr19	BMgn001876	4093264	4104269	novel protein
25	chr19	BMgn001940	4467053	4470367	novel protein
25	chr19	BMgn001938	4505831	4510005	undefined
10	chr19	BMgn001937	4548588	4555975	Follistatin-A (Fragment)
10	chr19	BMgn001936	4678882	4688281	Angiogenic factor with G patch and FHA domains 1
25	chr19	BMgn001893	5069448	5071600	IPR004365|nucleic acid binding, OB-fold, tRNA/helicase-type, IPR008994|Nucleic acid-binding, OB-fold
25	chr19	BMgn001913	5978343	6130308	IPR010294|ADAM-TS Spacer 1, IPR000884|Thrombospondin, type I
25	chr19	BMgn004056	7069389	7077213	novel protein
10	chr19	BMgn004059	7097401	7100789	novel protein
25	chr19	BMgn004041	7444875	7449313	IPR005055|Insect pheromone-binding protein A10/OS-D
25	chr19	BMgn004078	7559979	7561337	novel protein
25	chr19	BMgn004039	7563270	7567224	undefined
1	chr19	BMgn004037	7616203	7616730	Hypothetical protein EAG_07492
10	chr19	BMgn004082	7631759	7661418	Tyrosine-protein kinase
25	chr19	BMgn004083	7691862	7759078	undefined
10	chr19	BMgn004090	8193668	8199264	novel protein
25	chr19	BMgn004029	8239190	8251320	novel protein
25	chr19	BMgn004024	8646337	8646702	undefined
10	chr19	BMgn004098	8859940	8871012	Putative uncharacterized protein
25	chr19	BMgn004108	9473995	9481728	IPR001357|BRCT, IPR004274|NLI interacting factor, IPR011947|FCP1-like phosphatase, phosphatase domain, IPR011053|Single hybrid motif
25	chr19	BMgn004013	9483704	9484425	IPR001993|Mitochondrial substrate carrier, IPR008994|Nucleic acid-binding, OB-fold
10	chr19	BMgn004115	9613557	9619908	Putative cuticle protein CPH37
25	chr19	BMgn004119	9862397	9883778	IPR002110|Ankyrin, IPR009091|Regulator of chromosome condensation/beta-lactamase-inhibitor protein II
25	chr19	BMgn004008	9885129	9885503	undefined
10	chr19	BMgn004128	10337933	10341997	Putative uncharacterized protein
25	chr19	BMgn003987	10538509	10539213	dihydropteridine reductase [Bombyx mori]
10	chr19	BMgn004131	10561830	10573073	muscle wasted
25	chr19	BMgn003984	10592416	10593170	transitional endoplasmic reticulum ATPase
10	chr19	BMgn004138	10855841	10864062	Putative uncharacterized protein
25	chr19	BMgn003973	10865011	10870044	novel protein
25	chr19	BMgn003972	10965945	10967750	Bombyx mori selenophosphate synthetase 1 (Sps1), mRNA >gi|89892494|gb|DQ202318.2| Bombyx mori selenophosphate synthetase (sps1) mRNA, complete cds
10	chr19	BMgn004139	10968882	10983272	Dystrophin isoform B
25	chr19	BMgn004176	12399616	12478949	IPR000648|Oxysterol-binding protein
25	chr19	BMgn004169	12507272	12515084	novel protein
25	chr19	BMgn004163	12925074	12938284	IPR002130|Peptidyl-prolyl cis-trans isomerase, cyclophilin type, IPR001680|WD-40 repeat, IPR011046|WD40-like
10	chr19	BMgn004194	13019741	13038805	Beta-hexosaminidase
10	chr19	BMgn004195	13041655	13057224	Putative uncharacterized protein
10,25	chr19	BMgn004196	13088065	13094880	novel protein
25	chr19	BMgn004158	13136204	13148127	novel protein
10,25	chr19	BMgn004202	13175978	13190574	IPR001680|WD-40 repeat, IPR011046|WD40-like
25	chr19	BMgn004153	13386158	13386512	undefined
25	chr19	BMgn000199	15176040	15204399	undefined
25	chr20	BMgn004267	1370319	1376346	novel protein
25	chr20	BMgn004437	2464801	2468022	undefined
25	chr20	BMgn004416	2636407	2670758	IPR002048|Calcium-binding EF-hand, IPR002017|Spectrin repeat, IPR003108|Growth-arrest-specific protein 2
25	chr20	BMgn004445	2980709	2997753	IPR001254|Peptidase S1 and S6, chymotrypsin/Hap, IPR009003|Peptidase, trypsin-like serine and cysteine
10	chr20	BMgn004447	3060674	3090005	novel protein
25	chr20	BMgn004452	3317575	3332244	IPR000462|CDP-alcohol phosphatidyltransferase
25	chr20	BMgn004403	3466024	3466815	low molecular 30 kDa lipoprotein PBMHP-12-like [Bombyx mori]
25	chr20	BMgn004401	3484058	3494502	low molecular mass 30 kDa lipoprotein 19G1-like precursor [Bombyx mori]
25	chr20	BMgn004457	3498402	3499058	low molecular 30 kDa lipoprotein PBMHP-12 isoform X1 [Bombyx mori]
25	chr20	BMgn004400	3502813	3506665	low molecular mass 30 kDa lipoprotein 19G1-like precursor [Bombyx mori]
25	chr20	BMgn004399	3512962	3513827	low molecular 30 kDa lipoprotein PBMHP-12 isoform X1 [Bombyx mori]
25	chr20	BMgn004398	3521188	3521922	low molecular 30 kDa lipoprotein PBMHPC-19-like precursor [Bombyx mori]
25	chr20	BMgn004397	3528051	3528821	low molecular mass 30 kDa lipoprotein 19G1-like precursor [Bombyx mori]
25	chr20	BMgn004396	3539089	3539941	low molecular 30 kDa lipoprotein PBMHPC-19 isoform X1 [Bombyx mori]
25	chr20	BMgn004395	3555585	3556451	low molecular mass 30 kDa lipoprotein 21G1 isoform X1 [Bombyx mori]
25	chr20	BMgn004394	3564688	3565559	low molecular 30 kDa lipoprotein PBMHP-6 precursor [Bombyx mori]
10	chr20	BMgn004462	4001837	4010899	Dipeptidyl peptidase 4 (Fragment)
25	chr20	BMgn004465	4048981	4049870	IPR004943|Lepidopteran low molecular weight lipoprotein, IPR008997|Ricin B-related lectin
25	chr20	BMgn004476	4226947	4227867	IPR004943|Lepidopteran low molecular weight lipoprotein
10	chr20	BMgn004481	4405447	4417419	Putative uncharacterized protein
10	chr20	BMgn004483	4528822	4563856	Sugar transporter
10	chr20	BMgn004374	5011028	5015167	novel protein
10,25	chr20	BMgn004496	5056780	5059903	IPR013026|Tetratricopeptide region
10	chr20	BMgn004500	5573404	5595285	Ubiquitin carboxyl-terminal hydrolase (Fragment)
10	chr20	BMgn004502	5804546	5810674	GI18763
25	chr20	BMgn004313	6595761	6598334	IPR007114|Major facilitator sdownerfamily, IPR005828|General substrate transporter
10	chr20	BMgn004315	6791977	6809508	novel protein
25	chr20	BMgn004302	7111106	7115665	Bombyx mori eukaryotic translation initiation factor 2 alpha subunit (LOC693063), mRNA >gi|66736328|gb|DQ073458.1| Bombyx mori eukaryotic translation initiation factor 2 alpha subunit mRNA, complete cds
10	chr20	BMgn004329	7121737	7145406	Collagen alpha-1 putative
10	chr20	BMgn004334	7610904	7620595	Putative uncharacterized protein
25	chr20	BMgn004277	7746494	7761707	Bombyx mori mitochondrial phosphoenolpyruvate carboxykinase (LOC733130), nuclear gene encoding mitochondrial protein, transcript variant 1, mRNA >gi|95103053|gb|DQ443379.1| Bombyx mori mitochondrial phosphoenolpyruvate carboxykinase isoform 1 mRNA, complete cds; nuclear gene for mitochondrial product
25	chr20	BMgn004276	7769347	7776596	Bombyx mori mitochondrial phosphoenolpyruvate carboxykinase (LOC733130), nuclear gene encoding mitochondrial protein, transcript variant 1, mRNA >gi|95103053|gb|DQ443379.1| Bombyx mori mitochondrial phosphoenolpyruvate carboxykinase isoform 1 mRNA, complete cds; nuclear gene for mitochondrial product
25	chr20	BMgn004343	7934957	7938713	undefined
10	chr20	BMgn004344	7976369	7998053	G protein alpha S subunit Gs1
25	chr20	BMgn004246	8736773	8737773	undefined
25	chr20	BMgn004227	9690032	9696380	flap endonuclease 1 [Bombyx mori]
25	chr20	BMgn004221	9696365	9712324	glucose-6-phosphate isomerase
25	chr20	BMgn004219	9733641	9738215	uncharacterized protein LOC101743399 [Bombyx mori]
25	chr20	BMgn014178	10669377	10675654	IPR003534|Major royal jelly protein
25	chr20	BMgn014157	10779441	10789041	lactase-phlorizin hydrolase
25	chr20	BMgn014185	10861489	10863675	IPR011701|Major facilitator sdownerfamily MFS_1, IPR007114|Major facilitator sdownerfamily
10	chr20	BMgn014189	11448909	11463667	AGAP006426-PA
10	chr20	BMgn014191	11544288	11558122	lactase-phlorizin hydrolase preproprotein
10	chr20	BMgn014192	11586318	11593303	lactase-phlorizin hydrolase
25	chr20	BMgn014143	11594991	11605330	ATP-dependent RNA helicase DDX24
25	chr20	BMgn014140	11661635	11672186	novel protein
25	chr20	BMgn009139	12621721	12662944	novel protein
10	chr20	BMgn009145	12761946	12766310	Putative C1A cysteine protease (Precursor)
10	chr20	BMgn009150	12959140	13100675	Putative uncharacterized protein
25	chr20	BMgn009130	13287090	13290395	novel protein
10	chr20	BMgn009159	13516045	13519229	Phospho-2-dehydro-3-deoxyheptonate aldolase
25	chr20	BMgn009122	13520168	13529933	novel protein
10	chr20	BMgn009164	13694370	13701822	Putative uncharacterized protein
10	chr20	BMgn009165	13706695	13710638	GI11088
10	chr20	BMgn009178	14280208	14285253	Putative uncharacterized protein
25	chr20	BMgn009181	14517628	14526828	IPR000977|ATP-dependent DNA ligase, IPR012308|DNA ligase, N-terminal, IPR012310|ATP dependent DNA ligase, central, IPR012309|ATP dependent DNA ligase, C-terminal, IPR008994|Nucleic acid-binding, OB-fold
25	chr20	BMgn009170	14606216	14609906	novel protein
25	chr21	BMgn012387	679204	685534	IPR003954|RNA recognition, region 1, IPR000504|RNA-binding region RNP-1 (RNA recognition motif), IPR006532|Poly-U binding splicing factor, half-pint
25	chr21	BMgn012378	838216	838365	undefined
10	chr21	BMgn012393	1105713	1109428	GE12459
25	chr21	BMgn012373	1124417	1126268	Bombyx mori ribosomal protein L24 (RpL24), mRNA >gi|95102899|gb|DQ443302.1| Bombyx mori ribosomal protein L24 mRNA, complete cds
25	chr21	BMgn012428	3228697	3256900	IPR000504|RNA-binding region RNP-1 (RNA recognition motif)
10	chr21	BMgn012445	3768832	3857131	Nicotinic acetylcholine receptor subunit alpha 1
10	chr21	BMgn002365	5233361	5245068	Endoprotease FURIN
10	chr21	BMgn002355	5377162	5379946	TSA: Striacosta albicosta stalb_01_00004326 mRNA sequence
25	chr21	BMgn001490	6332181	6338852	Bombyx mori 45 kDa immunophilin FKBP45 (Fkbp45), mRNA >gi|68160235|gb|DQ085777.1| Bombyx mori 45 kDa immunophilin FKBP45 (FKBP45) mRNA, complete cds
10	chr21	BMgn001494	6484198	6486511	Protein ENL
25	chr21	BMgn001464	7575816	7577006	IPR001708|60 kDa inner membrane insertion protein
25	chr21	BMgn001509	7577245	7580018	novel protein
25	chr21	BMgn001463	7639965	7641816	undefined
25	chr21	BMgn001461	7689938	7698348	novel protein
25	chr21	BMgn001459	7867755	7867910	undefined
25	chr21	BMgn001458	8196258	8206419	novel protein
25	chr21	BMgn001457	8208644	8214359	undefined
25	chr21	BMgn001523	8863797	8864748	undefined
25	chr21	BMgn001551	11143458	11153913	novel protein
10	chr21	BMgn001552	11202941	11224235	Putative uncharacterized protein
10	chr21	BMgn001553	11225533	11236302	Phospholipid-transporting atpase 1 (Aminophospholipid flippase 1) (Fragment)
10	chr21	BMgn001559	11597524	11611923	Putative uncharacterized protein
25	chr21	BMgn001570	12161036	12163183	IPR000842|Phosphoribosyl pyrophosphate synthetase, IPR005946|Ribose-phosphate pyrophosphokinase, IPR000836|Phosphoribosyltransferase
25	chr21	BMgn001402	12992078	12998512	IPR002086|Aldehyde dehydrogenase
25	chr21	BMgn001396	13349586	13356817	very-long-chain (3R)-3-hydroxyacyl-CoA dehydratase [Bombyx mori]
25	chr21	BMgn001595	13386785	13388157	beta-ureidopropionase
25	chr21	BMgn001394	13413462	13415233	hypothetical protein
25	chr21	BMgn001388	13780430	13782272	undefined
25	chr21	BMgn001385	14513235	14518290	IPR002937|Amine oxidase
10	chr21	BMgn014402	15123457	15132344	Putative uncharacterized protein (Fragment)
10	chr21	BMgn014023	15890131	15900419	GE20991
25	chr21	BMgn007192	16817559	16819097	novel protein
25	chr21	BMgn007195	16932003	16935656	IPR001128|Cytochrome P450
25	chr21	BMgn007162	17139982	17154517	novel protein
25	chr21	BMgn007159	17157403	17198894	novel protein
25	chr21	BMgn007204	17398335	17402639	IPR011701|Major facilitator sdownerfamily MFS_1, IPR007114|Major facilitator sdownerfamily
10	chr21	BMgn007210	17743350	17768702	Putative uncharacterized protein
25	chr22	BMgn012737	106114	117350	IPR002007|Haem peroxidase, animal, IPR010255|Haem peroxidase
10	chr22	BMgn012743	485966	503988	Putative uncharacterized protein
25	chr22	BMgn012719	1493510	1495961	IPR000595|Cyclic nucleotide-binding
10	chr22	BMgn012705	2786792	2846773	Putative uncharacterized protein
10	chr22	BMgn012704	2888661	2890573	UPF0518 protein CG3558
25	chr22	BMgn012700	3289230	3357212	undefined
25	chr22	BMgn012690	4037045	4041431	novel protein
10	chr22	BMgn000475	4684663	4689393	novel protein
25	chr22	BMgn000474	4692142	4700891	novel protein
25	chr22	BMgn000218	4754194	4755477	IPR003958|Transcription factor CBF/NF-Y/archaeal histone, IPR009072|Histone-fold
10	chr22	BMgn000473	4791564	4797367	novel protein
10	chr22	BMgn000470	5047786	5077427	Putative uncharacterized protein (Fragment)
10	chr22	BMgn000467	5339153	5386811	novel protein
25	chr22	BMgn000232	5508292	5564755	novel protein
10,25	chr22	BMgn000462	5630816	5640084	IPR009832|Protein of unknown function DUF1397
25	chr22	BMgn000457	5833265	5835039	IPR002007|Haem peroxidase, animal, IPR010255|Haem peroxidase
25	chr22	BMgn000238	5884675	5963997	IPR002007|Haem peroxidase, animal, IPR010255|Haem peroxidase
25	chr22	BMgn000453	6255196	6258646	undefined
10	chr22	BMgn000447	6635768	6650194	novel protein
25	chr22	BMgn000444	6685965	6699175	undefined
25	chr22	BMgn000428	7204385	7224134	IPR000618|Insect cuticle protein
25	chr22	BMgn000264	7230500	7231334	IPR000618|Insect cuticle protein
25	chr22	BMgn000274	7286079	7287637	undefined
25	chr22	BMgn000286	7433620	7440745	gonadal protein gdl [Bombyx mori]
25	chr22	BMgn000425	7441769	7455379	1-acyl-sn-glycerol-3-phosphate acyltransferase 2
25	chr22	BMgn000288	7463162	7474825	traB domain-containing protein
25	chr22	BMgn000424	7501642	7533088	elongation of very long chain fatty acids protein
25	chr22	BMgn000419	7749972	7757699	IPR008927|6-phosphogluconate dehydrogenase, C-terminal-like, IPR006176|3-hydroxyacyl-CoA dehydrogenase, NAD-binding, IPR006108|3-hydroxyacyl-CoA dehydrogenase, C-terminal
25	chr22	BMgn000418	7759820	7773239	IPR003534|Major royal jelly protein, IPR000437|Prokaryotic membrane lipoprotein lipid attachment site
25	chr22	BMgn000293	7894303	7897365	IPR009019|KH, prokaryotic type
25	chr22	BMgn000412	8087365	8088512	IPR004114|THUMP
25	chr22	BMgn000399	8685159	8690384	ribosomal protein L20 [Bombyx mori]
25	chr22	BMgn000398	8690461	8700917	succinyl-CoA:3-ketoacid coenzyme A transferase 1, mitochondrial [Bombyx mori]
25	chr22	BMgn000396	8706222	8721634	PDZ domain-containing protein GIPC3
10	chr22	BMgn000394	8755932	8758488	Putative uncharacterized protein
25	chr22	BMgn000392	8845366	8846767	undefined
10	chr22	BMgn000391	8986707	9003545	glycine dehydrogenase (decarboxylating), mitochondrial
25	chr22	BMgn000390	9013057	9031992	phosphoribosylformylglycinamidine synthase [Bombyx mori]
25	chr22	BMgn000312	9036564	9051293	serine/arginine repetitive matrix protein 1
10	chr22	BMgn000387	9128967	9159570	Tartan/capricious-like protein
10	chr22	BMgn000383	9327821	9334191	protein odr-4 homolog
25	chr22	BMgn000381	9339307	9367570	nuclear migration protein nudC
25	chr22	BMgn000316	9368873	9371714	broad, isoform P
25	chr22	BMgn000320	9648424	9654831	IPR002893|Zinc finger, MYND-type, IPR009009|Barwin-related endoglucanase, IPR007320|Programmed cell death protein 2, C-terminal
25	chr22	BMgn000327	9810755	9811950	IPR000618|Insect cuticle protein
10	chr22	BMgn000368	10208294	10217300	Cyp302a1
10	chr22	BMgn000366	10260998	10277224	Serine/threonine-protein phosphatase
25	chr22	BMgn000360	10448435	10449809	IPR007087|Zinc finger, C2H2-type, IPR003604|Zinc finger, U1-type, IPR002197|Helix-turn-helix, Fis-type
25	chr22	BMgn009959	13627043	13627327	undefined
25	chr22	BMgn009963	13795489	13803810	IPR002468|Peptidase M24A, methionine aminopeptidase, subfamily 2, IPR000994|Peptidase M24, catalytic core, IPR001714|Peptidase M24, methionine aminopeptidase
25	chr22	BMgn009983	13847056	13849532	TSA: Striacosta albicosta stalb_01_00000542 mRNA sequence
10	chr22	BMgn009967	13887013	13902388	novel protein
25	chr22	BMgn009978	13998931	14006988	Nopp140 isoform B
25	chr22	BMgn009974	14115773	14124000	hypothetical protein KGM_11297 [D.plexippus]
25	chr22	BMgn004726	14888012	14984817	IPR000215|Proteinase inhibitor I4, serpin
10	chr22	BMgn004718	16266601	16277590	cytochrome P450
10	chr22	BMgn004717	16282184	16289651	cytochrome P450
10	chr22	BMgn004716	16301139	16309872	cytochrome P450
10	chr22	BMgn004712	16439290	16461774	NUAK family SNF1-like kinase 1
25	chr22	BMgn004711	16512869	16518634	novel protein
25	chr22	BMgn004693	16689057	16690966	uncharacterized protein LOC101738706 [Bombyx mori]
25	chr22	BMgn004694	16714977	16718620	vacuolar protein sorting-associated protein VTA1 homolog [Bombyx mori]
10	chr22	BMgn004702	16727938	16736105	NADH-cytochrome b5 reductase-like
25	chr22	BMgn004695	16740784	16742669	high mobility group protein A [Bombyx mori]
10	chr22	BMgn004701	16843946	16847262	Dual specificity protein phosphatase 7
10	chr22	BMgn004683	17479856	17486551	Carboxyl/choline esterase CCE017a
10	chr22	BMgn004675	17763902	17772198	Putative uncharacterized protein
10	chr22	BMgn004686	17779193	17793059	Putative uncharacterized protein (Fragment)
10	chr22	BMgn010950	18578957	18598107	Putative uncharacterized protein
10	chr22	BMgn010944	19803257	19808849	novel protein
25	chr22	BMgn010930	19889694	19893391	novel protein
10	chr22	BMgn010941	19894735	19904562	novel protein
25	chr22	BMgn010906	21169218	21173100	novel protein
25	chr22	BMgn010853	21360074	21361733	undefined
10	chr22	BMgn010895	21748468	21752441	Putative uncharacterized protein (Fragment)
10	chr22	BMgn010894	21802920	21873835	Neuropeptide receptor A30
25	chr22	BMgn010889	22217467	22277205	IPR013032|EGF-like region, IPR002919|Protease inhibitor I8, cysteine-rich trypsin inhibitor-like
25	chr22	BMgn010891	22229559	22256678	IPR002919|Protease inhibitor I8, cysteine-rich trypsin inhibitor-like
25	chr22	BMgn010865	22308816	22315514	IPR001128|Cytochrome P450, IPR002401|E-class P450, grodown I
25	chr22	BMgn010866	22346651	22347619	UDP-glucuronic acid decarboxylase 6-like [Bombyx mori]
25	chr22	BMgn010887	22349774	22350599	DNA ligase 1-like [Bombyx mori]
10	chr22	BMgn010885	22375532	22389210	radial spoke head protein 3 homolog
25	chr22	BMgn010884	23025821	23036128	novel protein
10	chr23	BMgn001316	45336	52721	Phage Tail Collar
25	chr23	BMgn001313	63726	76337	IPR005829|Sugar transporter sdownerfamily, IPR007114|Major facilitator sdownerfamily, IPR011701|Major facilitator sdownerfamily MFS_1
10	chr23	BMgn001320	226570	230572	Trypsin
10	chr23	BMgn001324	325038	333535	Juvenile hormone binding protein
25	chr23	BMgn001327	365162	365752	undefined
10	chr23	BMgn014563	1034850	1036769	Lysine-specific demethylase NO66
25	chr23	BMgn010975	2129977	2134513	novel protein
10	chr23	BMgn010993	2164798	2169386	Putative uncharacterized protein (Fragment)
10	chr23	BMgn010970	2275369	2277515	novel protein
25	chr23	BMgn010999	2785650	2795707	IPR003610|Carbohydrate-binding family V/XII
10	chr23	BMgn011001	2888306	2898173	Aminoacylase
10	chr23	BMgn011004	2983792	2986981	Bombyx mori DDRGK superfamily protein (LOC100271899), mRNA >gi|224570309|gb|FJ645927.1| Bombyx mori DDRGK superfamily protein mRNA, complete cds
10	chr23	BMgn011005	2999214	3024227	Putative uncharacterized protein
25	chr23	BMgn011007	3062650	3066712	IPR001709|Flavoprotein pyridine nucleotide cytochrome reductase, IPR003097|FAD-binding, IPR001433|Oxidoreductase FAD/NAD(P)-binding
25	chr23	BMgn011049	3686905	3690955	novel protein
25	chr23	BMgn011058	4003953	4004933	undefined
25	chr23	BMgn011059	4024465	4026048	Putative trimeric autotransporter adhesin
25	chr23	BMgn011070	4774256	4775611	IPR008501|Protein of unknown function DUF783
10	chr23	BMgn011071	4818522	4842437	Putative uncharacterized protein
10	chr23	BMgn011080	6089078	6090521	Putative uncharacterized protein (Fragment)
10	chr23	BMgn011088	7901962	7915533	p90srk
25	chr23	BMgn011019	7924944	7926219	novel protein
25	chr23	BMgn011092	8001029	8003670	novel protein
25	chr23	BMgn011014	8094859	8095781	histone deacetylase complex subunit SAP18
25	chr23	BMgn011013	8117341	8120143	solute carrier family 22 member
25	chr23	BMgn011012	8121813	8125912	solute carrier family 22 member
25	chr23	BMgn011507	8756575	8763831	novel protein
10	chr23	BMgn011512	8831027	8840759	Putative uncharacterized protein
25	chr23	BMgn011521	9320832	9323582	novel protein
25	chr23	BMgn011525	9488094	9490346	undefined
10	chr23	BMgn011527	9691145	9705506	AGAP002797-PA
25	chr23	BMgn011482	9863370	9908496	succinate-semialdehyde dehydrogenase, mitochondrial-like
25	chr23	BMgn011480	9934869	9938066	ribonuclease H2 subunit A
25	chr23	BMgn011479	9952409	9988699	cytosolic purine 5'-nucleotidase
25	chr23	BMgn011477	10040379	10054425	novel protein
10	chr23	BMgn011542	10562612	10610724	DICER-2
25	chr23	BMgn011549	11096532	11101435	IPR010562|Haemolymph juvenile hormone binding, IPR004272|Odorant binding protein
25	chr23	BMgn011450	12091966	12093505	nucleolar protein 16
25	chr23	BMgn011568	12099267	12102668	testis-expressed sequence 10 protein [Bombyx mori]
10	chr23	BMgn011569	12124796	12283677	probable JmjC domain-containing histone demethylation protein 2C
25	chr23	BMgn011573	12289704	12294606	kazal-type proteinase inhibitor precursor
10	chr23	BMgn011576	12346757	12391655	AGAP003206-PA
25	chr23	BMgn011577	12441900	12442685	monocarboxylate transporter 7 [Bombyx mori]
10	chr23	BMgn011446	12462066	12465951	ubiquitin-like protein fubi and ribosomal protein S30 precursor
25	chr23	BMgn011444	12470928	12488250	arginine/serine-rich protein PNISR isoform X1 [Bombyx mori]
25	chr23	BMgn011581	13091581	13093135	Bombyx mori ubiquitin-like protein SMT3 mRNA, complete cds
25	chr23	BMgn011589	13580251	13581892	novel protein
25	chr23	BMgn011592	13723611	13727427	IPR012337|Polynucleotidyl transferase, Ribonuclease H fold, IPR006055|Exonuclease, IPR013520|Exonuclease, RNase T and DNA polymerase III
25	chr23	BMgn011424	13757952	13771337	IPR001156|Peptidase S60, transferrin lactoferrin
25	chr23	BMgn011297	15049045	15055531	novel protein
25	chr23	BMgn011296	15083041	15084375	undefined
25	chr23	BMgn011294	15203486	15207582	novel protein
25	chr23	BMgn011316	15703195	15716989	undefined
25	chr23	BMgn011321	16039311	16045100	Similar to Monocarboxylate transporter 14 (Fragment)
25	chr23	BMgn011324	16099956	16103560	IPR006612|Zinc finger, C2CH-type
10	chr23	BMgn011326	16263372	16275873	GK13984 (Fragment)
25	chr23	BMgn011276	16422730	16427869	IPR006170|Pheromone/general odorant binding protein, PBP/GOBP
10	chr23	BMgn011331	16521102	16538519	Putative uncharacterized protein
25	chr23	BMgn011274	16543500	16547672	novel protein
10	chr23	BMgn011273	16594976	16597152	Bombyx mori ubiquitin/ribosomal protein S27Ae fusion mRNA, complete cds
25	chr23	BMgn011272	16598107	16599523	novel protein
25	chr23	BMgn011334	16654535	16662341	novel protein
10	chr23	BMgn011337	16684379	16687358	novel protein
25	chr23	BMgn011266	16906389	16910042	novel protein
10	chr23	BMgn011341	16974983	16982554	Putative uncharacterized protein
25	chr23	BMgn011264	17005082	17007043	IPR000629|ATP-dependent helicase, DEAD-box, IPR014001|DEAD-like helicases, N-terminal, IPR014021|Helicase sdownerfamily 1 and 2 ATP-binding, IPR014014|DEAD-box RNA helicase Q motif, IPR011545|DEAD/DEAH box helicase, N-terminal
25	chr23	BMgn011344	17064070	17071004	novel protein
10	chr23	BMgn011348	17195618	17248108	Putative uncharacterized protein GLEAN_15854
25	chr23	BMgn011364	17687112	17729928	IPR011009|Protein kinase-like, IPR002573|Choline/ethanolamine kinase
25	chr23	BMgn011371	18115334	18117402	undefined
25	chr23	BMgn011232	18311308	18312047	undefined
25	chr23	BMgn011230	18345882	18353662	undefined
25	chr23	BMgn011218	18856839	18859696	novel protein
25	chr23	BMgn011209	19194587	19202693	IPR011032|GroES-like, IPR002328|Alcohol dehydrogenase, zinc-containing, IPR002085|Alcohol dehydrogenase sdownerfamily, zinc-containing, IPR013154|Alcohol dehydrogenase GroES-like, IPR013149|Alcohol dehydrogenase, zinc-binding, IPR011597|GroES-related
10	chr23	BMgn011390	19350035	19371460	AGAP009284-PA (Fragment)
25	chr23	BMgn011203	19422717	19423694	IPR010916|TonB box, N-terminal, IPR000560|Histidine acid phosphatase
25	chr23	BMgn011194	19583023	19584324	undefined
10	chr23	BMgn011393	19595891	19629076	GA23557
25	chr23	BMgn011394	19840986	19844640	IPR013216|Methyltransferase type 11
10	chr23	BMgn011398	20032007	20045910	Putative uncharacterized protein
25	chr23	BMgn011399	20112803	20138525	undefined
10	chr23	BMgn011404	20605309	20644638	Neurofibromin
25	chr23	BMgn011180	20849380	20853312	novel protein
10,25	chr23	BMgn011133	21738753	21760796	IPR008940|Protein prenyltransferase, IPR003107|RNA-processing protein, HAT helix, IPR008847|Sdownpressor of forked
25	chr23	BMgn011131	21764381	21771698	novel protein
10	chr23	BMgn011137	21875775	21894483	Putative uncharacterized protein
25	chr23	BMgn011127	21978308	21986505	Slc39a9-prov protein
10	chr23	BMgn011140	22075037	22084325	Fatty acyl-CoA reductase 1
10	chr23	BMgn011144	22338790	22369317	House keepingprotein putative
10	chr23	BMgn011145	22398516	22415425	Putative uncharacterized protein
10	chr23	BMgn011153	22787390	22808875	Scavenger receptor class B member putative
10	chr24	BMgn008167	258733	284805	Putative serine protease K12H4.7
10	chr24	BMgn008170	537184	553092	EH domain-binding protein 1
25	chr24	BMgn008179	1140561	1141413	undefined
10	chr24	BMgn008195	2359965	2373963	Putative uncharacterized protein (Fragment)
10	chr24	BMgn008199	2555781	2566682	novel protein
25	chr24	BMgn008203	2720039	2734023	novel protein
25	chr24	BMgn000115	5980060	5987856	undefined
10	chr24	BMgn000116	6076565	6078915	Putative uncharacterized protein
25	chr24	BMgn000118	6276993	6286131	serine/threonine-protein kinase VRK1 isoform X5 [Homo sapiens]
25	chr24	BMgn000120	6304158	6308822	vacuolar protein sorting-associated protein 26B-like [Bombyx mori]
25	chr24	BMgn000121	6314722	6318095	GPI mannosyltransferase 1 [Bombyx mori]
25	chr24	BMgn000106	6317300	6321075	mitochondrial intermembrane space translocase subunit Tim10 [Bombyx mori]
25	chr24	BMgn000098	6511590	6520798	undefined
25	chr24	BMgn000126	6539821	6544022	novel protein
10,25	chr24	BMgn000127	6626749	6629976	IPR002478|PUA
25	chr24	BMgn000128	7127328	7132214	novel protein
10	chr24	BMgn000132	7237756	7265988	Ixodes scapularis glucosidase II, putative, mRNA
10,25	chr24	BMgn000140	7642423	7650737	novel protein
25	chr24	BMgn000149	8034758	8044417	IPR000938|CAP-Gly, IPR001611|Leucine-rich repeat
25	chr24	BMgn000154	8209736	8221105	novel protein
25	chr24	BMgn000155	8284599	8290955	IPR003521|Nucleotide-sensitive chloride conductance regulator
25	chr24	BMgn000159	8577622	8578641	undefined
25	chr24	BMgn000068	8579680	8583830	IPR000172|Glucose-methanol-choline oxidoreductase, N-terminal, IPR007867|Glucose-methanol-choline oxidoreductase, C-terminal, IPR012132|Glucose-methanol-choline oxidoreductase
10	chr24	BMgn009598	10769257	10780986	Putative uncharacterized protein
10	chr24	BMgn009601	10922499	10932387	Putative uncharacterized protein
10	chr24	BMgn009606	11080752	11084621	Crustacean cardioactive peptide
25	chr24	BMgn009607	11104995	11124042	novel protein
10	chr24	BMgn009610	11226126	11243217	Hemolymph proteinase 21
25	chr24	BMgn009614	11449288	11469072	IPR004911|Gamma interferon inducible lysosomal thiol reductase GILT
25	chr24	BMgn009618	11519866	11526494	novel protein
10	chr24	BMgn009620	11719821	11734015	E3 ubiquitin-protein ligase RFWD2
1	chr24	BMgn009572	11753420	11763758	protein translocase subunit SecA-like
25	chr24	BMgn009571	11765798	11766490	histone-lysine N-methyltransferase EHMT1-like isoform X2 [Bombyx mori]
25	chr24	BMgn009623	11795081	11810009	syntaxin-17
10	chr24	BMgn009567	12494840	12513721	Glutamate receptor ionotropic kainate 5
10	chr24	BMgn008777	13080321	13082980	Putative uncharacterized protein Sb05g001370
10	chr24	BMgn008779	13159390	13189636	novel protein
10	chr24	BMgn008768	13257577	13271296	ferritin precursor [B.mori]
10	chr24	BMgn008782	13423842	13429774	Putative uncharacterized protein
10	chr24	BMgn008787	13556829	13562165	Uncharacterized protein
10,25	chr24	BMgn014404	14446133	14461998	Masquerade-like serine proteinase homolog
10	chr24	BMgn014407	14504780	14512855	Masquerade-like serine proteinase homolog
25	chr24	BMgn003822	15304477	15346568	novel protein
25	chr24	BMgn003820	15461330	15469733	novel protein
25	chr24	BMgn003833	15470543	15474778	novel protein
10	chr24	BMgn003835	15662241	15672848	UDP-glucosyltransferase
25	chr24	BMgn003836	15815234	15815586	undefined
25	chr24	BMgn003840	16094413	16095209	novel protein
10	chr24	BMgn012210	16847668	16864813	Putative uncharacterized protein
10	chr24	BMgn012206	16923176	16931014	Slimb
10	chr24	BMgn012202	16986559	17004697	Putative uncharacterized protein
25	chr24	BMgn012200	17094160	17097218	IPR007741|Mitochondrial ribosome
10	chr24	BMgn012199	17100380	17132752	AGAP011049-PA (Fragment)
25	chr24	BMgn012144	17177681	17198440	undefined
10	chr24	BMgn012195	17431486	17448668	Adenosine deaminase (Fragment)
10	chr24	BMgn012193	17511940	17530218	1-acyl-sn-glycerol-3-phosphate acyltransferase theta
25	chr24	BMgn012191	17845432	17860749	IPR001680|WD-40 repeat, IPR011046|WD40-like, IPR003648|Splicing factor motif
25	chr24	BMgn012163	17861261	17881900	novel protein
25	chr24	BMgn012165	17922000	17931251	novel protein
25	chr24	BMgn012182	18311834	18326014	TSA: Spodoptera littoralis CL1Contig99.Spli mRNA sequence
1,25	chr25	BMgn000776	358211	365664	Juvenile hormone esterase-like
25	chr25	BMgn000772	401655	407052	IPR002018|Carboxylesterase, type B
25	chr25	BMgn000808	863422	866861	IPR004859|Putative 5-3 exonuclease
10	chr25	BMgn000809	867561	877444	novel protein
25	chr25	BMgn000813	994768	1006458	IPR002198|Short-chain dehydrogenase/reductase SDR, IPR002347|Glucose/ribitol dehydrogenase
10	chr25	BMgn000814	1050852	1063955	Bromodomain adjacent to zinc finger domain protein 1A
10	chr25	BMgn000817	1112206	1128169	Kinesin-like protein KIF16B
10,25	chr25	BMgn000822	1228648	1233382	undefined
25	chr25	BMgn004882	2348620	2349864	IPR000504|RNA-binding region RNP-1 (RNA recognition motif)
25	chr25	BMgn004881	2352743	2356245	novel protein
25	chr25	BMgn004785	2429194	2438599	novel protein
10	chr25	BMgn004872	2891178	2900019	GK22763
25	chr25	BMgn004866	3697833	3704341	IPR011038|Calycin-like, IPR003057|Invertebrate colouration protein, IPR002345|Lipocalin
25	chr25	BMgn004805	3706533	3708944	IPR011038|Calycin-like, IPR002345|Lipocalin
10	chr25	BMgn004861	3829969	3845326	L-asparaginase
25	chr25	BMgn004859	3898034	3912227	N-acetylneuraminate lyase
10	chr25	BMgn004858	3938195	3956915	adenylosuccinate synthetase
25	chr25	BMgn004857	3963342	3971933	adenylosuccinate synthetase
10	chr25	BMgn004855	4035190	4039743	Putative uncharacterized protein (Fragment)
25	chr25	BMgn004821	4249321	4322996	metastasis associated 1-like
25	chr25	BMgn004850	4338606	4340348	ubiquitin-conjugating enzyme E2 J1-like [Bombyx mori]
25	chr25	BMgn004823	4359004	4361619	splicing factor 3B subunit 2
10	chr25	BMgn004845	4456492	4492774	Myosin-I heavy chain
25	chr25	BMgn004828	4566639	4591047	IPR002482|Peptidoglycan-binding LysM
25	chr25	BMgn004838	5209072	5214630	28S ribosomal protein S5, mitochondrial
25	chr25	BMgn004834	5240466	5242728	RRP15-like protein
10	chr25	BMgn004835	5245061	5250964	RAB6A-GEF complex partner protein 2 [Bombyx mori]
25	chr25	BMgn004898	5805416	5814289	novel protein
10	chr25	BMgn004997	6314578	6318999	Kinesin-like protein KIF16B
25	chr25	BMgn004994	6362703	6363721	novel protein
10	chr25	BMgn004993	6428787	6432623	signal recognition particle 54 kDa protein
10	chr25	BMgn004992	6459396	6463976	adipocyte plasma membrane-associated protein
25	chr25	BMgn004911	6470483	6471776	40S ribosomal protein S29 [Bombyx mori]
25	chr25	BMgn004913	6494726	6497638	DNA-directed RNA polymerases I and III subunit RPAC1 [Bombyx mori]
25	chr25	BMgn004922	6671941	6672943	IPR000873|AMP-dependent synthetase and ligase
25	chr25	BMgn004923	6682022	6683748	IPR000873|AMP-dependent synthetase and ligase
25	chr25	BMgn004927	6737552	6746946	IPR007018|MED6 mediator
25	chr25	BMgn004984	6844800	6851045	undefined
25	chr25	BMgn004933	6883530	6884206	novel protein
25	chr25	BMgn004979	6972991	6981282	novel protein
25	chr25	BMgn004950	7603331	7616415	novel protein
10	chr25	BMgn004960	7835238	7846923	Enolase-phosphatase E1
25	chr25	BMgn005173	8533315	8544873	IPR009003|Peptidase, trypsin-like serine and cysteine, IPR001254|Peptidase S1 and S6, chymotrypsin/Hap
25	chr25	BMgn005011	8634202	8635031	undefined
10	chr25	BMgn005168	8724838	8725362	novel protein
10	chr25	BMgn005165	9028183	9037772	Coiled-coil domain-containing protein putative (Fragment)
25	chr25	BMgn005023	9092624	9094710	novel protein
25	chr25	BMgn005162	9749952	9752674	IPR000911|Ribosomal protein L11, IPR006519|Ribosomal protein L11, bacterial
25	chr25	BMgn005039	9788914	9793202	IPR013857|NADH:ubiquinone oxidoreductase complex I intermediate-associated protein 30
10,25	chr25	BMgn005158	9855543	9856528	IPR007194|Transport protein particle (TRAPP) component, Bet3, IPR013627|DNA polymerase alpha, subunit B N-terminal, IPR007185|DNA polymerase epsilon subunit B
10	chr25	BMgn005152	9907836	9923478	Putative uncharacterized protein
10,25	chr25	BMgn005151	9931469	9939572	IPR001208|MCM, IPR008994|Nucleic acid-binding, OB-fold, IPR008048|MCM protein 5
25	chr25	BMgn005149	10004351	10006511	undefined
25	chr25	BMgn005051	10065162	10072795	IPR000449|Ubiquitin-associated, IPR001452|Src homology-3, IPR009060|UBA-like, IPR009097|Apprp cyclic nucleotide phosphodiesterase
25	chr25	BMgn005131	10820045	10832615	IPR000010|Proteinase inhibitor I25, cystatin, IPR013201|Proteinase inhibitor I29, cathepsin propeptide, IPR000668|Peptidase C1A, papain C-terminal, IPR000169|Peptidase, cysteine peptidase active site, IPR013128|Peptidase C1A, papain
10	chr25	BMgn005129	10925711	10958698	Putative uncharacterized protein
25	chr25	BMgn005074	11082135	11112661	IPR007330|MIT
10	chr25	BMgn005124	11179376	11211082	novel protein
25	chr25	BMgn005118	11414807	11416732	IPR009292|Protein of unknown function DUF947
25	chr25	BMgn005115	11492907	11499612	Bombyx mori small GTP-binding protein (Rabb), mRNA
25	chr25	BMgn005111	11750894	11753134	Bombyx mori silk fibroin heavy chain (FIBH), mRNA
25	chr25	BMgn005101	12671876	12674972	IPR013638|Fork-head N-terminal, IPR001766|Fork head transcription factor
10	chr25	BMgn004776	14986920	14993909	novel protein
25	chr25	BMgn004743	15111546	15132250	IPR001932|Protein phosphatase 2C-like, IPR012911|Protein serine/threonine phosphatase 2C, C-terminal, IPR000222|Protein phosphatase 2C
10	chr25	BMgn004769	16101229	16104964	Putative uncharacterized protein P0662B01.29
25	chr25	BMgn004766	16264525	16303589	IPR008775|Phytanoyl-CoA dioxygenase
25	chr25	BMgn004758	16651037	16655016	IPR010625|CHCH
25	chr26	BMgn010788	741104	745893	RNA-binding protein 34
25	chr26	BMgn010761	749672	770935	ABC transporter G family protein
25	chr26	BMgn010760	778284	780098	ABC transporter G family protein
25	chr26	BMgn010790	890812	893648	novel protein
25	chr26	BMgn010751	1584778	1585302	novel protein
25	chr26	BMgn010745	2016222	2018281	U3 small nucleolar ribonucleoprotein protein IMP4
10	chr26	BMgn010801	2040103	2067377	Y+L amino acid transporter 2
25	chr26	BMgn010744	2074261	2077865	zinc finger protein on ecdysone puffs isoform X1 [Bombyx mori]
25	chr26	BMgn010739	2331168	2338357	TSA: Striacosta albicosta stalb_01_00003616 mRNA sequence
10	chr26	BMgn010816	2923439	2953001	Putative uncharacterized protein
10	chr26	BMgn010826	3377361	3378213	Putative uncharacterized protein (Fragment)
25	chr26	BMgn010827	3405490	3407120	novel protein
25	chr26	BMgn010724	3445715	3449883	IPR005024|Snf7
10	chr26	BMgn010830	3538481	3641199	Putative uncharacterized protein
25	chr26	BMgn010723	3650307	3651638	novel protein
10	chr26	BMgn010839	4235405	4239638	vesicular integral-membrane protein VIP36 [Bombyx mori]
10	chr26	BMgn010840	4243740	4269457	ATP-dependent RNA helicase A
25	chr26	BMgn010841	4272937	4274961	mitochondrial ribosomal protein S10 [Bombyx mori]
25	chr26	BMgn010845	4437483	4441413	TSA: Striacosta albicosta stalb_01_00009440 mRNA sequence
10	chr26	BMgn010846	4684952	4699897	novel protein
25	chr26	BMgn002288	5440472	5446690	IPR001304|C-type lectin
25	chr26	BMgn002289	5452191	5457974	IPR001304|C-type lectin
25	chr26	BMgn002295	5940095	5969966	TSA: Spodoptera littoralis CL1Contig408.Spli mRNA sequence
25	chr26	BMgn002273	6593970	6608198	undefined
10	chr26	BMgn002309	7036777	7039987	Bombyx mori nucleoplasmin (LOC692956), transcript variant 2, mRNA >gi|87248550|gb|DQ311384.1| Bombyx mori nucleoplasmin isoform 2 mRNA, complete cds
10	chr26	BMgn002311	7122344	7129986	AGAP001624-PA
25	chr26	BMgn002333	8837280	8841076	undefined
25	chr26	BMgn002342	9516905	9536071	undefined
10	chr26	BMgn002346	9729359	9745125	novel protein
25	chr26	BMgn000828	10376039	10387669	IPR008994|Nucleic acid-binding, OB-fold, IPR001208|MCM, IPR008049|MCM protein 6
25	chr26	BMgn000029	11070247	11072125	novel protein
1,25	chr26	BMgn000013	11684158	11693923	Osiris 9A
10	chr26	BMgn000046	11802171	11808845	Putative uncharacterized protein
10	chr26	BMgn000054	11907284	11950051	GK13049
10	chr26	BMgn000056	11985513	12004052	GJ16052
25	chr26	BMgn000002	12176294	12196936	novel protein
25	chr27	BMgn013351	328475	330440	novel protein
25	chr27	BMgn013343	515887	537409	protein transport protein Sec24C
10	chr27	BMgn013368	542850	576326	gamma-aminobutyric acid type B receptor subunit 2 precursor
10	chr27	BMgn013369	604071	626680	vinculin
25	chr27	BMgn013341	740687	799744	IPR001747|Lipid transport protein, N-terminal, IPR011030|Lipovitellin, sdownerhelical
10	chr27	BMgn013412	2947892	2955270	Putative uncharacterized protein GLEAN_15824
25	chr27	BMgn013398	2965537	2977116	undefined
25	chr27	BMgn013397	3026626	3031952	novel protein
10	chr27	BMgn013423	4572506	4611330	Rho GTPase-activating protein 5
10	chr27	BMgn005723	5751791	5773704	Histamine-gated chloride channel alpha2 subunit
10	chr27	BMgn005724	5824445	5830864	GDF-8
10	chr27	BMgn005735	7570827	7586821	24-dehydrocholesterol reductase
10	chr27	BMgn005736	7610892	7629702	novel protein
25	chr27	BMgn005727	7670226	7673413	IPR004455|NADP oxidoreductase, coenzyme F420-dependent, IPR000304|Delta 1-pyrroline-5-carboxylate reductase
10	chr27	BMgn005738	7838896	7847230	novel protein
10,25	chr27	BMgn005739	7889789	7891355	IPR000268|RNA polymerases N/8 Kd subunits
25	chr27	BMgn004540	8746004	8746705	heat shock protein hsp 19.9
25	chr27	BMgn004605	8756985	8757757	heat shock protein hsp20.8 [Bombyx mori]
25	chr27	BMgn004541	8762262	8763017	heat shock protein 20.4 [Bombyx mori]
25	chr27	BMgn004592	10114815	10136280	IPR002126|Cadherin, IPR008985|Concanavalin A-like lectin/glucanase
25	chr27	BMgn004561	10396434	10401998	IPR000005|Helix-turn-helix, AraC type, IPR000577|Carbohydrate kinase, FGGY, IPR007114|Major facilitator sdownerfamily, IPR005829|Sugar transporter sdownerfamily, IPR003663|Sugar transporter, IPR011701|Major facilitator sdownerfamily MFS_1
25	chr27	BMgn004588	10495544	10496646	undefined
10	chr27	BMgn004580	10801281	10847949	LIM domain-containing protein 2
10	chr27	BMgn004578	10850302	10916983	Calcium-dependent secretion activator
10	chr27	BMgn004577	10922319	10932451	scavenger receptor class C
10	chr27	BMgn004573	11336898	11339125	novel protein
10	chr27	BMgn004623	12172582	12176549	Sugar transporter protein 3
10,25	chr27	BMgn004626	12418872	12454078	novel protein
25	chr27	BMgn004612	12582179	12584732	Bombyx mori strain NB4D2 heat shock protein 90 gene, complete cds
25	chr27	BMgn004524	13698000	13698863	facilitated trehalose transporter Tret1-2 homolog [Bombyx mori]
25	chr27	BMgn004525	13704745	13706045	facilitated trehalose transporter Tret1-like [Bombyx mori]
25	chr27	BMgn004527	13728951	13730243	sugar transporter protein 2 [Bombyx mori]
25	chr27	BMgn004528	13760587	13761866	IPR007114|Major facilitator sdownerfamily, IPR005829|Sugar transporter sdownerfamily, IPR011701|Major facilitator sdownerfamily MFS_1
25	chr27	BMgn004530	13909797	13922072	IPR006667|MgtE integral membrane region
25	chr27	BMgn004531	13975223	14122857	novel protein
25	chr27	BMgn004509	14340152	14342231	undefined
25	chr27	BMgn004507	14385618	14388343	IPR007114|Major facilitator sdownerfamily, IPR005829|Sugar transporter sdownerfamily, IPR005828|General substrate transporter
25	chr28	BMgn013932	536350	537581	undefined
25	chr28	BMgn013930	634181	646595	novel protein
25	chr28	BMgn013923	1002532	1004720	novel protein
10	chr28	BMgn013965	1031932	1036763	transcriptional repressor p66-alpha [Bombyx mori]
25	chr28	BMgn013971	1659624	1665453	CG2004, isoform A
25	chr28	BMgn013918	1690238	1692840	mediator of RNA polymerase II transcription subunit 20 [Bombyx mori]
25	chr28	BMgn013972	1698178	1700383	Homocysteine-induced endoplasmic reticulum protein
25	chr28	BMgn013973	1703559	1706211	homocysteine-responsive endoplasmic reticulum-resident ubiquitin-like domain member 2 protein
25	chr28	BMgn013916	1760937	1763777	IPR000215|Proteinase inhibitor I4, serpin
10	chr28	BMgn013977	1894469	1908175	Homer putative
10	chr28	BMgn013978	1931904	1964947	Putative uncharacterized protein
10	chr28	BMgn013981	2435455	2458630	Protein Wnt
25	chr28	BMgn013896	3111521	3115304	exosome complex component RRP41
10	chr28	BMgn013997	3120122	3146634	transcriptional repressor p66-alpha [Bombyx mori]
25	chr28	BMgn013895	3160600	3169412	5'-methylthioadenosine phosphorylase isoform X1 [Bombyx mori]
25	chr28	BMgn014001	3364544	3379773	IPR013657|UAA transporter, IPR000437|Prokaryotic membrane lipoprotein lipid attachment site
10	chr28	BMgn014007	3868014	3876447	Putative uncharacterized protein
25	chr28	BMgn013891	3881647	3883140	IPR013921|TATA-binding related factor
25	chr28	BMgn014014	4194258	4198184	peroxisomal membrane anchor protein [B.mori]
10	chr28	BMgn013770	6364551	6375667	Putative uncharacterized protein
10	chr28	BMgn013771	6400204	6426164	Putative uncharacterized protein
10	chr28	BMgn013773	6467509	6470849	IPR004575|Cdk-activating kinase assembly factor (MAT1), IPR009057|Homeodomain-like
25	chr28	BMgn013778	6674885	6678297	novel protein
25	chr28	BMgn013765	6684404	6686259	IPR009057|Homeodomain-like
10	chr28	BMgn013780	6742721	6747005	Putative uncharacterized protein (Fragment)
25	chr28	BMgn013781	6903921	6904265	undefined
10	chr28	BMgn013783	6934864	6959178	Protein Wnt (Fragment)
25	chr28	BMgn013785	6994207	6995122	novel protein
25	chr28	BMgn013786	6998184	7004275	IPR002018|Carboxylesterase, type B
10	chr28	BMgn013794	8219261	8327697	Putative uncharacterized protein
10	chr28	BMgn013795	8483307	8509222	GM15359
25	chr28	BMgn013747	8564663	8745610	undefined
10	chr28	BMgn013797	8625452	8649387	Prophenoloxidase-activating proteinase-3 (Precursor)
10	chr28	BMgn013799	8772898	8789195	Structural maintenance of chromosomes 5 smc5
25	chr28	BMgn013801	8805688	8812533	IPR000467|D111/G-patch
10	chr28	BMgn013851	10240099	10266784	Putative ATP-dependent RNA helicase DHX30
25	chr28	BMgn013859	11029830	11033141	novel protein
10	chr28	BMgn013860	11044987	11051411	novel protein
10	chr28	BMgn013867	11241483	11247907	Putative uncharacterized protein (Fragment)
10	chr28	BMgn013872	11628534	11701781	Insulinprotein enhancer protein isl (Fragment)
25	chr28	BMgn013814	12152229	12158327	IPR005037|PRP38
25	chr28	BMgn013812	12169749	12181103	IPR013870|Ribosomal protein L37, mitochondrial
25	chr28	BMgn013811	12206702	12212109	novel protein
10	chr28	BMgn013883	12266133	12271291	Putative uncharacterized protein
25	chr28	BMgn013884	12292342	12294572	6-phosphogluconolactonase [B.mori]
25	chr28	BMgn013805	12346790	12347251	Bombyx mori antennal-enriched UDP-glycosyltransferase (LOC732962), mRNA >gi|95102845|gb|DQ443275.1| Bombyx mori antennal-enriched UDP-glycosyltransferase mRNA, complete cds
Reference
1.Fang, S. M., Hu, B. L., Zhou, Q. Z., Yu, Q. Y. & Zhang, Z. Comparative analysis of the silk gland transcriptomes between the domestic and wild silkworms. BMC genomics. 16, 60; 10.1186/s12864-015-1287-9 (2015)
10.Wang, S. H. et al. Quantitative proteomic and transcriptomic analyses of molecular mechanisms associated with low silk production in silkworm Bombyx mori. Journal of proteome research. 13, 735-751 (2014)
25.Li, J. et al. Comparative Transcriptome Analysis Reveals Different Silk Yields of Two Silkworm Strains. PloS one. 11, e0155329; 10.1371/journal.pone.0155329 (2016).
