# Supplementary material for: QTL analysis of cocoon shell weight identifies BmRPL18 associated with silk protein synthesis in silkworm by pooling sequencing
Source: Sci Rep. 2017 Dec 21;7:17985. doi: 10.1038/s41598-017-18277-y (PMC5740181; doi:10.1038/s41598-017-18277-y)
Supplement: Supplementary file 3 — Supplementary Dataset 2 [file 41598_2017_18277_MOESM3_ESM.xlsx]

## Sheet: Sheet1
Information of gene cluster
Chromosome	Gene ID	Start	End	Annotation
chr1	BMgn000506	11902818	11903876	Phospholipase/carboxylesterase/thioesterase
chr1	BMgn000721	11925493	11942453	Acetyl Coenzyme A synthase
chr1	BMgn000504	11943596	11995378	Ankyrin repeat domain-containing protein 11
chr1	BMgn000722	12008314	12011576	surfeit 1 isoform 1 [Bombyx mori]
chr2	BMgn003269	880625	885404	chaoptin [Bombyx mori]
chr2	BMgn003268	885792	900527	chaoptin [Bombyx mori]
chr2	BMgn003267	926450	935083	protein canopy homolog 1 [Bombyx mori]
chr2	BMgn003266	939310	952657	ras-related protein Rab-31 [Bombyx mori]
chr2	BMgn003259	1385282	1414394	methionine--tRNA ligase, cytoplasmic isoform X2 [Bombyx mori]
chr2	BMgn003258	1419578	1480577	pyruvate dehydrogenase kinase [Bombyx mori]
chr2	BMgn003237	1488288	1491955	G patch domain-containing protein 4 [Bombyx mori]
chr2	BMgn001352	10003786	10028866	Intracellular LEctin
chr2	BMgn001351	10033220	10042669	aldo-keto reductase AKR2E4-like [Bombyx mori]
chr2	BMgn001367	10055587	10067467	aldo-keto reductase AKR2E4-like [Bombyx mori]
chr2	BMgn001368	10072376	10079997	cell wall protein DAN4-like [Bombyx mori]
chr3	BMgn007403	1215158	1219380	ankyrin repeat domain-containing protein 6
chr3	BMgn007363	1240029	1241330	ribosomal protein S26 [Bombyx mori]
chr3	BMgn007406	1241809	1259730	AN1-type zinc finger protein 4 [Bombyx mori]
chr3	BMgn007360	1280072	1292571	3-hydroxyacyl-CoA dehydrogenase [Bombyx mori]
chr3	BMgn007408	1295729	1302579	3-hydroxyacyl-CoA dehydrogenase [Bombyx mori]
chr3	BMgn007357	1302956	1420243	c-Jun NH2-terminal kinase [Bombyx mori]
chr3	BMgn007426	1913861	1914165	Sialin [Papilio machaon]
chr3	BMgn007427	1943434	1947058	putative inorganic phosphate cotransporter [Bombyx mori]
chr3	BMgn007428	1961306	1963950	putative inorganic phosphate cotransporter [Bombyx mori]
chr3	BMgn007458	3760711	3773090	lysozyme-like [Bombyx mori]
chr3	BMgn007482	3781936	3790644	coiled-coil domain-containing protein 47 isoform X1 [Bombyx mori]
chr3	BMgn007484	3802848	3813224	beta 1,4-N-acetylgalactosaminyltransferase
chr3	BMgn008922	12364324	12371332	COP9 signalosome complex subunit 4-like [Lingula anatina]
chr3	BMgn008954	12394373	12402388	zinc finger CCHC domain-containing protein 9-like [Bombyx mori]
chr3	BMgn008925	12431118	12433136	cytidine deaminase [Bombyx mori]
chr3	BMgn009045	14207780	14258588	chloride intracellular channel isoform X1 [Bombyx mori]
chr3	BMgn009046	14267083	14267739	nucleoside diphosphate-linked moiety X motif 8, mitochondrial [Bombyx mori]
chr3	BMgn009112	14290756	14301777	SWI/SNF-related matrix-associated actin-dependent regulator of chromatin subfamily A-like protein 1 [Bombyx mori]
chr3	BMgn009049	14314146	14375189	Niemann-Pick C1 protein [Bombyx mori]
chr3	BMgn009096	15100058	15104028	inducible metalloproteinase inhibitor protein-like [Bombyx mori]
chr3	BMgn009095	15128376	15130596	fungal protease inhibitor F-like isoform X1 [Bombyx mori]
chr3	BMgn009072	15134709	15136101	fungal protease inhibitor F-like [Bombyx mori]
chr3	BMgn008830	17728581	17750592	serine protease inhibitor 17 precursor [Bombyx mori]
chr3	BMgn008829	17753328	17761455	PREDICTED: alaserpin-like [Bombyx mori]
chr3	BMgn008828	17764282	17766885	serpin-24 [Bombyx mori]
chr4	BMgn006191	7236981	7247617	probable queuine tRNA-ribosyltransferase isoform X1 [Bombyx mori]
chr4	BMgn005949	7244895	7247629	coiled-coil domain containing 25 protein [Bombyx mori]
chr4	BMgn006192	7249889	7252155	protein Dr1 [Bombyx mori]
chr4	BMgn003032	15064276	15081727	alpha-tocopherol transfer protein-like isoform X3 [Bombyx mori]
chr4	BMgn003131	15091323	15093388	alpha-tocopherol transfer protein-like [Bombyx mori]
chr4	BMgn003130	15112148	15112473	alpha-tocopherol transfer protein-like [Bombyx mori]
chr5	BMgn002709	4138552	4159299	mitochondrial folate transporter/carrier [Bombyx mori]
chr5	BMgn002708	4165333	4180038	conserved oligomeric Golgi complex subunit 3 [Bombyx mori]
chr5	BMgn002707	4182362	4210116	TSC22 domain family protein
chr5	BMgn002603	6023132	6038627	gustatory receptor 61 [Athetis dissimilis]
chr5	BMgn002687	6039450	6046260	mediator of RNA polymerase II transcription subunit 30 isoform X2 [Bombyx mori]
chr5	BMgn002685	6049785	6091585	RNA binding region containing protein 1 [Bombyx mori]
chr5	BMgn002620	6977095	6987014	sequestosome-1 isoform X2 [Bombyx mori]
chr5	BMgn002671	6987012	6992622	exosc7 protein [Bombyx mori]
chr5	BMgn002670	7022176	7024707	PREDICTED: lipase-1 isoform X1 [Bombyx mori]
chr5	BMgn002669	7036286	7038823	lipase member H-A-like [Bombyx mori]
chr5	BMgn002667	7108059	7111174	uncharacterized protein LOC105842451 [Bombyx mori]
chr5	BMgn002626	7133104	7138556	antennal binding protein precursor [Bombyx mori]
chr5	BMgn002627	7147910	7151794	uncharacterized protein LOC101735895 isoform X2 [Bombyx mori]
chr5	BMgn002629	7177305	7179439	odorant binding protein LOC100301497 precursor [Bombyx mori]
chr5	BMgn002660	8123967	8145546	myrosinase 1-like [Bombyx mori]
chr5	BMgn002636	8155197	8169593	sodium/hydrogen exchanger 7, 9 [Manduca sexta]
chr5	BMgn002637	8171220	8172508	Sodium/hydrogen exchanger 7 [Papilio machaon]
chr5	BMgn003729	11169867	11174617	nuclear speckle splicing regulatory protein 1 [Bombyx mori]
chr5	BMgn003466	11177378	11180993	FUN14 domain-containing protein 1-like isoform X1 [Bombyx mori]
chr5	BMgn003727	11205679	11218104	exostosin-1 [Bombyx mori]
chr5	BMgn003468	11229400	11230880	zinc finger protein on ecdysone puffs [Bombyx mori]
chr5	BMgn003719	11651370	11656293	uncharacterized protein LOC101746063 isoform X2 [Bombyx mori]
chr5	BMgn003718	11659961	11665264	translocating chain-associated membrane protein 1 [Bombyx mori]
chr5	BMgn003717	11666605	11680579	ATP-dependent 6-phosphofructokinase isoform X1 [Bombyx mori]
chr5	BMgn003658	14730397	14734360	trans-1,2-dihydrobenzene-1,2-diol dehydrogenase-like [Bombyx mori]
chr5	BMgn003656	14737455	14749718	cystathionine gamma-lyase [Bombyx mori]
chr5	BMgn003655	14761790	14780617	mitochondrial enolase superfamily member 1-like [Bombyx mori]
chr5	BMgn003604	17244198	17260232	LOW QUALITY PROTEIN: trypsin, alkaline C-like [Bombyx mori]
chr5	BMgn003590	17267960	17268241	uncharacterized protein LOC106124077 [Papilio xuthus]
chr5	BMgn003591	17279668	17305863	Lix1 protein [Bombyx mori]
chr6	BMgn013626	2578693	2588706	zinc finger protein OZF-like [Bombyx mori]
chr6	BMgn013625	2598657	2605527	tRNA (guanine(10)-N2)-methyltransferase homolog [Bombyx mori]
chr6	BMgn013624	2633075	2639564	protein Peter pan [Bombyx mori]
chr6	BMgn006359	9579497	9584809	WD repeat-containing protein 36 [Bombyx mori]
chr6	BMgn006358	9588135	9601055	splicing factor 3A subunit 3 [Bombyx mori]
chr6	BMgn006523	9605107	9606930	glucosidase 2 subunit beta-like [Bombyx mori]
chr6	BMgn006525	9627404	9628225	ATP-dependent RNA helicase DDX18-like isoform X2 [Bombyx mori]
chr6	BMgn006357	9631470	9638854	probable ATP-dependent RNA helicase pitchoune [Bombyx mori]
chr7	BMgn010226	7863560	7873152	glycoprotein 3-alpha-L-fucosyltransferase A [Bombyx mori]
chr7	BMgn010227	7883726	7884467	scaffold attachment factor B2-like [Bombyx mori]
chr7	BMgn010228	7888606	7894299	scaffold attachment factor B2-like [Bombyx mori]
chr7	BMgn010229	7910073	7910864	SAP domain-containing ribonucleoprotein [Bombyx mori]
chr7	BMgn008689	13972561	13980073	tRNA pseudouridine synthase A, mitochondrial isoform X2 [Bombyx mori]
chr7	BMgn008688	13990526	13996515	cyclin-J [Bombyx mori]
chr7	BMgn008706	13998943	14021496	actin-interacting protein 1 [Bombyx mori]
chr7	BMgn008664	15001755	15009223	chromatin target of PRMT1 protein-like [Bombyx mori]
chr7	BMgn008727	15020901	15040141	nicotinamidase isoform X1 [Bombyx mori]
chr7	BMgn008663	15047932	15049677	uncharacterized protein LOC101745663 [Bombyx mori]
chr8	BMgn005412	7854107	7859393	ESF1 homolog [Bombyx mori]
chr8	BMgn005384	7865529	7866403	TP53-regulated inhibitor of apoptosis 1-like [Bombyx mori]
chr8	BMgn005381	7885369	7886367	KRR1 small subunit processome component homolog [Bombyx mori]
chr8	BMgn005328	11491798	11494017	translocon-associated protein gamma isoform 2 [Bombyx mori]
chr8	BMgn005483	11495587	11508038	LOW QUALITY PROTEIN: condensin complex subunit 1 [Bombyx mori]
chr8	BMgn005484	11508787	11517737	LOW QUALITY PROTEIN: condensin complex subunit 1 [Bombyx mori]
chr8	BMgn005490	11643867	11654599	septin-2 isoform X1 [Bombyx mori]
chr8	BMgn005491	11671005	11716576	serine/threonine-protein kinase unc-51 isoform X4 [Bombyx mori]
chr8	BMgn005317	11718446	11723115	THO complex subunit 5 homolog [Bombyx mori]
chr8	BMgn005493	11726013	11734127	enolase [Bombyx mori]
chr8	BMgn005495	11747051	11749474	PRKR-interacting protein 1 homolog [Bombyx mori]
chr8	BMgn005496	11766455	11784777	cytochrome P450, family 315, subfamily a, polypeptide 1 [Bombyx mori]
chr8	BMgn005498	11836133	11839396	something about silencing protein 10 [Bombyx mori]
chr8	BMgn005312	11839273	11846133	notchless protein homolog 1 [Bombyx mori]
chr8	BMgn005499	11847421	11849966	transmembrane 9 superfamily member 3 [Bombyx mori]
chr8	BMgn005311	11850617	11872052	probable RNA-binding protein 19 isoform X2 [Bombyx mori]
chr9	BMgn002460	12998468	13005938	exosome complex exonuclease RRP44 [Bombyx mori]
chr9	BMgn002441	13025548	13025820	uncharacterized protein LOC101741881 [Bombyx mori]
chr9	BMgn002461	13054969	13058730	ribulose-phosphate 3-epimerase [Bombyx mori]
chr9	BMgn002439	13058720	13060345	putative methyltransferase C9orf114 [Bombyx mori]
chr10	BMgn006634	2888817	2892821	uncharacterized protein LOC101741879 [Bombyx mori]
chr10	BMgn006705	2893913	2905432	tetratricopeptide repeat protein 27 [Bombyx mori]
chr10	BMgn006632	2935251	2937042	THO complex subunit 6 [Bombyx mori]
chr10	BMgn006738	4264968	4272555	methyltransferase-like protein 5 [Bombyx mori]
chr10	BMgn006606	4272021	4281177	putative aldehyde dehydrogenase family 7 member A1 homolog [Bombyx mori]
chr10	BMgn006605	4284090	4286669	UPF0545 protein C22orf39 homolog isoform X1 [Bombyx mori]
chr10	BMgn006739	4287556	4288077	uncharacterized protein LOC101736016 [Bombyx mori]
chr10	BMgn006836	8644969	8675249	NADPH cytochrome P450 reductase [Bombyx mori]
chr10	BMgn006835	8679739	8685325	ribosomal protein L23A [Bombyx mori]
chr10	BMgn006843	8702796	8720591	protein phosphatase Slingshot [Bombyx mori]
chr10	BMgn006961	13702841	13723806	myelin transcription factor 1 [Bombyx mori]
chr10	BMgn006962	13725933	13735303	WD repeat-containing protein 46 [Bombyx mori]
chr10	BMgn006899	13735319	13739845	E2F transcription factor 4-like protein [Bombyx mori]
chr10	BMgn006964	13756263	13769005	ATP-binding cassette sub-family F member 3 [Bombyx mori]
chr10	BMgn002943	14803392	14806560	15-hydroxyprostaglandin dehydrogenase [NAD(+)] [Bombyx mori]
chr10	BMgn002941	14817885	14822059	15-hydroxyprostaglandin dehydrogenase [NAD(+)]-like [Bombyx mori]
chr10	BMgn002940	14840844	14847036	15-hydroxyprostaglandin dehydrogenase [NAD(+)]-like [Bombyx mori]
chr10	BMgn002939	14848802	14857299	15-hydroxyprostaglandin dehydrogenase [NAD(+)]-like [Bombyx mori]
chr10	BMgn002829	18416768	18417366	39S ribosomal protein L21, mitochondrial [Bombyx mori]
chr10	BMgn002830	18428094	18429907	probable elongator complex protein 2 [Bombyx mori]
chr10	BMgn002831	18432680	18435644	probable elongator complex protein 2 [Bombyx mori]
chr10	BMgn002835	18513256	18514416	GTP-binding protein 10 homolog [Bombyx mori]
chr10	BMgn002863	18519638	18538732	BTB/POZ domain-containing protein 9 isoform X1 [Bombyx mori]
chr10	BMgn002837	18563529	18571433	pre-mRNA-processing factor 19 [Bombyx mori]
chr10	BMgn002862	18577564	18583581	ring finger protein 5 [Bombyx mori]
chr10	BMgn002838	18584737	18602744	protein IWS1 homolog isoform X1 [Bombyx mori]
chr11	BMgn001693	540121	549705	S-phase kinase-associated protein 2-like [Bombyx mori]
chr11	BMgn001732	572010	575232	BCL2/adenovirus E1B 19 kDa protein-interacting protein 3 [Bombyx mori]
chr11	BMgn001733	582621	585798	protein LSM12 homolog A [Bombyx mori]
chr11	BMgn011919	6262245	6262787	ribosomal RNA-processing protein 7 homolog A [Bombyx mori]
chr11	BMgn011920	6271907	6272784	cleavage and polyadenylation specific factor 4 [Bombyx mori]
chr11	BMgn011975	6286048	6291211	nucleolar protein 11 [Bombyx mori]
chr11	BMgn011654	11248568	11249194	uncharacterized protein LOC101746869 [Bombyx mori]
chr11	BMgn011823	11265883	11333237	breast cancer anti-estrogen resistance protein 1 [Bombyx mori]
chr11	BMgn011822	11336253	11340211	nucleolar GTP-binding protein 2 [Bombyx mori]
chr11	BMgn011783	12708230	12708935	autophagy related protein Atg8 [Bombyx mori]
chr11	BMgn011696	12716938	12719011	transcription elongation factor spt5-like [Bombyx mori]
chr11	BMgn011697	12725417	12730098	E3 ubiquitin-protein ligase rnf146 [Bombyx mori]
chr11	BMgn011698	12735839	12738814	ribonuclease UK114 [Bombyx mori]
chr11	BMgn011782	12746530	12749164	putative RNA exonuclease NEF-sp [Bombyx mori]
chr11	BMgn011701	12776401	12840792	EN protein binding/engrailed nuclear homeoprotein-regulated protein [Bombyx mori]
chr11	BMgn011714	13214093	13216047	cuticular protein hypothetical 27 precursor [Bombyx mori]
chr11	BMgn011768	13236194	13238633	tRNA (guanine(10)-N(2))-dimethyltransferase [Methanobrevibacter ruminantium]
chr11	BMgn011764	13260677	13261550	neuropeptide-like 4 [Bombyx mori]
chr11	BMgn012025	16513127	16514809	p21-activated protein kinase-interacting protein 1-like [Bombyx mori]
chr11	BMgn012129	16517489	16577041	uncharacterized protein LOC101746875 [Bombyx mori]
chr11	BMgn012128	16583474	16589462	WW domain-binding protein 2 isoform X1 [Bombyx mori]
chr11	BMgn012127	16602451	16611558	glutamate-rich WD repeat-containing protein 1 [Bombyx mori]
chr11	BMgn012125	16630056	16631003	uncharacterized protein LOC100216501 [Bombyx mori]
chr11	BMgn012030	16635422	16637540	serrate RNA effector molecule homolog [Amyelois transitella]
chr11	BMgn012119	17015363	17022893	integrin-linked protein kinase [Bombyx mori]
chr11	BMgn012118	17027335	17029926	U1 small nuclear ribonucleoprotein A isoform X1 [Bombyx mori]
chr11	BMgn012037	17045560	17062332	proline-, glutamic acid- and leucine-rich protein 1-like [Bombyx mori]
chr11	BMgn012038	17063418	17065932	probable tRNA N6-adenosine threonylcarbamoyltransferase [Bombyx mori]
chr11	BMgn012078	20320210	20336699	sorting nexin-14-like [Bombyx mori]
chr11	BMgn012075	20339612	20341327	glycine cleavage system H protein, mitochondrial-like [Bombyx mori]
chr11	BMgn012077	20343531	20372214	lysosomal alpha-glucosidase-like isoform X1 [Bombyx mori]
chr12	BMgn010488	1244817	1251939	pre-mRNA-splicing factor SPF27 [Bombyx mori]
chr12	BMgn010487	1255534	1256505	ribosomal protein L36A [Bombyx mori]
chr12	BMgn010495	1258035	1262428	chromatin assembly factor 1 subunit B
chr12	BMgn010508	2237049	2248428	probable methyltransferase TARBP1
chr12	BMgn010462	2251766	2255659	acylglycerol kinase, mitochondrial isoform X1 [Bombyx mori]
chr12	BMgn010509	2257281	2271684	transcriptional protein SWT1
chr12	BMgn010510	2294413	2299828	probable ATP-dependent RNA helicase DDX28 [Bombyx mori]
chr12	BMgn010449	2969440	2977704	TBC1 domain family member 15 isoform X2 [Bombyx mori]
chr12	BMgn010514	2987371	2990027	choline dehydrogenase, mitochondrial
chr12	BMgn010515	2991010	2992554	choline dehydrogenase, mitochondrial
chr12	BMgn010516	3017835	3019232	choline dehydrogenase, mitochondrial
chr12	BMgn010518	3037184	3052455	histone acetyltransferase KAT7 isoform X3
chr12	BMgn010404	6456330	6468505	Sodium/hydrogen exchanger family
chr12	BMgn010403	6481478	6497364	mitochondrial aldehyde dehydrogenase [Bombyx mori]
chr12	BMgn010402	6514086	6517188	aldehyde dehydrogenase X, mitochondrial precursor
chr12	BMgn010644	10916719	10928183	aubergine protein [Bombyx mori]
chr12	BMgn010645	10932405	10936422	coiled-coil domain-containing protein 170
chr12	BMgn010642	10964943	10983114	uridine phosphorylase 1 isoform X2
chr12	BMgn010641	10991130	11002089	tetraspanin-31
chr12	BMgn010653	11158131	11160657	Ribosomal protein S10p/S20e
chr12	BMgn010634	11190448	11197754	uncharacterized protein LOC101739358 isoform X2 [Bombyx mori]
chr12	BMgn010655	11199167	11206193	menin [Bombyx mori]
chr12	BMgn010665	11677100	11678393	rab3 GTPase-activating protein non-catalytic subunit isoform X1
chr12	BMgn010666	11687510	11696114	T-complex protein 1 subunit delta
chr12	BMgn010621	11723446	11728847	ribonucleoside-diphosphate reductase large subunit [Bombyx mori]
chr12	BMgn010338	13273292	13316218	lysine ketoglutarate reductase/saccharopine dehydrogenase, isoform A
chr12	BMgn010339	13318994	13331416	kelch-like protein 10
chr12	BMgn010326	13337420	13339222	mitochondrial basic amino acids transporter-like isoform X2 [Bombyx mori]
chr12	BMgn010350	13770853	13775833	DNA methyltransferase 1-associated protein 1
chr12	BMgn010318	13776392	13777431	rRNA-processing protein FCF1 homolog
chr12	BMgn010352	13793483	13806967	aminoacylase-1
chr13	BMgn013699	869216	872704	ribosomal RNA-processing protein 8 isoform X2
chr13	BMgn013718	873808	887782	helicase POLQ-like
chr13	BMgn013717	905063	916049	coatomer subunit beta
chr13	BMgn001265	5595268	5622988	eIF5B, isoform B
chr13	BMgn000880	5634811	5647467	ATP-dependent RNA helicase SUPV3L1, mitochondrial
chr13	BMgn000882	5661302	5662449	mitochondrial ribosomal protein L27, isoform A
chr13	BMgn000922	7688663	7691702	uncharacterized protein LOC101745964 [Bombyx mori]
chr13	BMgn000924	7716206	7717657	39S ribosomal protein L22, mitochondrial [Bombyx mori]
chr13	BMgn001220	7724305	7731699	UDP-N-acetylglucosamine transporter isoform X2 [Bombyx mori]
chr13	BMgn001003	12068646	12077357	Cytochrome P450
chr13	BMgn001004	12085594	12092532	CYtochrome P450 family
chr13	BMgn001005	12099788	12109001	CYtochrome P450 family
chr13	BMgn001126	13835222	13854347	rab proteins geranylgeranyltransferase component A 2 [Bombyx mori]
chr13	BMgn001036	13880018	13883735	histone PARylation factor 1
chr13	BMgn001124	13886070	13891294	DNA-(apurinic or apyrimidinic site) lyase [Bombyx mori]
chr13	BMgn001037	13893152	13905119	Leucyl-tRNA synthetase
chr13	BMgn001123	13913975	13939888	exportin-5
chr13	BMgn001104	16259031	16259201	hypothetical protein LLB_3351
chr13	BMgn001103	16277770	16279255	growth arrest and DNA damage-inducible proteins-interacting protein 1
chr13	BMgn001060	16280083	16283291	clathrin light chain A isoform a
chr14	BMgn009395	10433067	10434407	WD repeat-containing protein 18 [Bombyx mori]
chr14	BMgn009419	10435282	10469160	malignant T cell amplified sequence 1, isoform A
chr14	BMgn009420	10471023	10487157	electron transfer flavoprotein-ubiquinone oxidoreductase, mitochondrial [Bombyx mori]
chr14	BMgn009359	12620208	12667467	DNA polymerase subunit gamma-1
chr14	BMgn009360	12668786	12670797	probable RNA-binding protein EIF1AD
chr14	BMgn009361	12675372	12681118	ras-related protein Rab-30 [Bombyx mori]
chr15	BMgn007603	298850	309366	cytochrome b5 type B
chr15	BMgn007604	326704	334913	secretory 16
chr15	BMgn007605	336626	343279	protein transport protein Sec16B
chr15	BMgn007974	434088	534443	protein FAM102A [
chr15	BMgn007972	543495	545956	nudC domain-containing protein 1 [Bombyx mori]
chr15	BMgn007971	549803	554249	vesicle-trafficking protein SEC22b
chr15	BMgn007970	559846	561321	Ecdysone-induced protein 74EF
chr15	BMgn007955	1515812	1520873	probable ribosome production factor 1 [Bombyx mori]
chr15	BMgn007954	1522986	1535331	116 kDa U5 small nuclear ribonucleoprotein component isoform
chr15	BMgn007631	1535817	1543699	nucleolar complex protein 4 homolog
chr15	BMgn007845	6715122	6716640	39S ribosomal protein L51, mitochondrial [Bombyx mori]
chr15	BMgn007844	6722591	6723951	surfeit locus protein 6
chr15	BMgn007842	6750814	6758940	protein arginine N-methyltransferase 5
chr15	BMgn007731	8793873	8806283	collagen alpha-2(VIII) chain [Bombyx mori]
chr15	BMgn007795	8808296	8809769	ribosomal protein L30 [Bombyx mori]
chr15	BMgn007734	8834581	8838919	bystin isoform X1 [Bombyx mori]
chr15	BMgn007794	8850158	8866264	potassium voltage-gated channel subfamily H member 7
chr15	BMgn007737	8992603	8992830	multidrug resistance-associated protein 6
chr15	BMgn007738	9021032	9043138	multidrug resistance-associated protein 4 isoform 2
chr15	BMgn007739	9051325	9052809	prostaglandin E synthase 3
chr15	BMgn007501	11040754	11044949	protein O-glucosyltransferase 1
chr15	BMgn007502	11060340	11083711	NAD(P) transhydrogenase, mitochondrial
chr15	BMgn007585	11107191	11124236	nuclear cap-binding protein subunit 2
chr15	BMgn007506	11153445	11154810	DTW domain-containing protein 1 [Bombyx mori]
chr16	BMgn013100	214639	217177	small nuclear ribonucleoprotein Sm D3 [Bombyx mori]
chr16	BMgn012757	222324	227308	zinc finger protein
chr16	BMgn013099	227423	234119	alpha-ketoglutarate-dependent dioxygenase alkB homolog 7, mitochondrial precursor
chr16	BMgn013038	3213131	3229285	zinc finger protein
chr16	BMgn013035	3246104	3281362	eukaryotic translation initiation factor 4E transporter
chr16	BMgn012814	3287738	3292673	splicing factor, suppressor of white-apricot homolog
chr16	BMgn013034	3308422	3311528	cytospin-A
chr16	BMgn012947	7773418	7796731	5'-nucleotidase
chr16	BMgn012946	7800459	7816888	probable ATP-dependent RNA helicase DHX37
chr16	BMgn012944	7833118	7838050	fatty acid binding protein
chr16	BMgn013120	9946694	9948615	actin-related protein 2/3 complex subunit 3
chr16	BMgn013141	9952229	9953033	coiled-coil domain-containing protein 86 [Bombyx mori]
chr16	BMgn013118	9982926	9994883	apoptosis-inducing factor 3
chr16	BMgn013142	10000618	10020352	oxysterol-binding protein 1
chr16	BMgn013251	13019816	13024545	myotubularin-related protein 3 [Bombyx mori]
chr16	BMgn013250	13025279	13040015	myotubularin-related protein 3
chr16	BMgn013249	13062350	13062628	myotubularin-related protein 3 [Bombyx mori]
chr16	BMgn013230	13768855	13819664	serine/threonine-protein phosphatase PP1-gamma catalytic subunit isoform X2
chr16	BMgn013229	13827271	13836108	uncharacterized protein LOC101738429 [Bombyx mori]
chr16	BMgn013228	13841844	13862642	bicaudal D-related protein
chr17	BMgn005649	2147939	2163092	dynein assembly factor 5, axonemal [Bombyx mori]
chr17	BMgn005559	2165997	2167292	mesencephalic astrocyte-derived neurotrophic factor precursor
chr17	BMgn005646	2177021	2209806	zinc phosphodiesterase ELAC protein 2
chr17	BMgn005564	2388317	2390459	ribosome biogenesis regulatory protein homolog [Bombyx mori]
chr17	BMgn005637	2415548	2421179	pumilio homolog 3
chr17	BMgn005636	2429092	2430618	U3 small nucleolar RNA-interacting protein 2 [Bombyx mori]
chr17	BMgn005635	2447675	2451406	serine/arginine-rich splicing factor
chr17	BMgn005634	2467020	2483152	protein shuttle craft [Bombyx mori]
chr17	BMgn007260	7171364	7171582	nesprin-1-like isoform
chr17	BMgn007303	7186648	7190387	class A basic helix-loop-helix protein 15-like [Bombyx mori]
chr17	BMgn007258	7214333	7219222	L-xylulose reductase
chr17	BMgn003909	16169427	16171914	deoxynucleoside kinase-like [Bombyx mori]
chr17	BMgn003908	16183370	16196547	cytochrome P450
chr17	BMgn003907	16199095	16201386	Cytochrome P450
chr19	BMgn001967	3038217	3047569	PX domain-containing protein kinase-like protein
chr19	BMgn001855	3069859	3070727	polynucleotide 5'-hydroxyl-kinase NOL9
chr19	BMgn001966	3070861	3072458	Aldehyde dehydrogenase
chr19	BMgn001960	3549206	3551174	probable Ufm1-specific protease 1 [Bombyx mori]
chr19	BMgn001860	3556513	3572282	uncharacterized protein LOC101746878 isoform X1 [Bombyx mori]
chr19	BMgn001959	3574790	3576146	leucine zipper protein 4
chr19	BMgn003987	10538509	10539213	dihydropteridine reductase [Bombyx mori]
chr19	BMgn004131	10561830	10573073	muscle wasted
chr19	BMgn003984	10592416	10593170	transitional endoplasmic reticulum ATPase
chr20	BMgn004403	3466024	3466815	low molecular 30 kDa lipoprotein PBMHP-12-like [Bombyx mori]
chr20	BMgn004401	3484058	3494502	low molecular mass 30 kDa lipoprotein 19G1-like precursor [Bombyx mori]
chr20	BMgn004457	3498402	3499058	low molecular 30 kDa lipoprotein PBMHP-12 isoform X1 [Bombyx mori]
chr20	BMgn004400	3502813	3506665	low molecular mass 30 kDa lipoprotein 19G1-like precursor [Bombyx mori]
chr20	BMgn004399	3512962	3513827	low molecular 30 kDa lipoprotein PBMHP-12 isoform X1 [Bombyx mori]
chr20	BMgn004398	3521188	3521922	low molecular 30 kDa lipoprotein PBMHPC-19-like precursor [Bombyx mori]
chr20	BMgn004397	3528051	3528821	low molecular mass 30 kDa lipoprotein 19G1-like precursor [Bombyx mori]
chr20	BMgn004396	3539089	3539941	low molecular 30 kDa lipoprotein PBMHPC-19 isoform X1 [Bombyx mori]
chr20	BMgn004395	3555585	3556451	low molecular mass 30 kDa lipoprotein 21G1 isoform X1 [Bombyx mori]
chr20	BMgn004394	3564688	3565559	low molecular 30 kDa lipoprotein PBMHP-6 precursor [Bombyx mori]
chr20	BMgn004227	9690032	9696380	flap endonuclease 1 [Bombyx mori]
chr20	BMgn004221	9696365	9712324	glucose-6-phosphate isomerase
chr20	BMgn004219	9733641	9738215	uncharacterized protein LOC101743399 [Bombyx mori]
chr20	BMgn014191	11544288	11558122	lactase-phlorizin hydrolase preproprotein
chr20	BMgn014192	11586318	11593303	lactase-phlorizin hydrolase
chr20	BMgn014143	11594991	11605330	ATP-dependent RNA helicase DDX24
chr21	BMgn001396	13349586	13356817	very-long-chain (3R)-3-hydroxyacyl-CoA dehydratase [Bombyx mori]
chr21	BMgn001595	13386785	13388157	beta-ureidopropionase
chr21	BMgn001394	13413462	13415233	hypothetical protein
chr22	BMgn000286	7433620	7440745	gonadal protein gdl [Bombyx mori]
chr22	BMgn000425	7441769	7455379	1-acyl-sn-glycerol-3-phosphate acyltransferase 2
chr22	BMgn000288	7463162	7474825	traB domain-containing protein
chr22	BMgn000424	7501642	7533088	elongation of very long chain fatty acids protein
chr22	BMgn000399	8685159	8690384	ribosomal protein L20 [Bombyx mori]
chr22	BMgn000398	8690461	8700917	succinyl-CoA:3-ketoacid coenzyme A transferase 1, mitochondrial [Bombyx mori]
chr22	BMgn000396	8706222	8721634	PDZ domain-containing protein GIPC3
chr22	BMgn000391	8986707	9003545	glycine dehydrogenase (decarboxylating), mitochondrial
chr22	BMgn000390	9013057	9031992	phosphoribosylformylglycinamidine synthase [Bombyx mori]
chr22	BMgn000312	9036564	9051293	serine/arginine repetitive matrix protein 1
chr22	BMgn000383	9327821	9334191	protein odr-4 homolog
chr22	BMgn000381	9339307	9367570	nuclear migration protein nudC
chr22	BMgn000316	9368873	9371714	broad, isoform P
chr22	BMgn004718	16266601	16277590	cytochrome P450
chr22	BMgn004717	16282184	16289651	cytochrome P450
chr22	BMgn004716	16301139	16309872	cytochrome P450
chr22	BMgn004693	16689057	16690966	uncharacterized protein LOC101738706 [Bombyx mori]
chr22	BMgn004694	16714977	16718620	vacuolar protein sorting-associated protein VTA1 homolog [Bombyx mori]
chr22	BMgn004702	16727938	16736105	NADH-cytochrome b5 reductase-like
chr22	BMgn004695	16740784	16742669	high mobility group protein A [Bombyx mori]
chr22	BMgn010866	22346651	22347619	UDP-glucuronic acid decarboxylase 6-like [Bombyx mori]
chr22	BMgn010887	22349774	22350599	DNA ligase 1-like [Bombyx mori]
chr22	BMgn010885	22375532	22389210	radial spoke head protein 3 homolog
chr23	BMgn011014	8094859	8095781	histone deacetylase complex subunit SAP18
chr23	BMgn011013	8117341	8120143	solute carrier family 22 member
chr23	BMgn011012	8121813	8125912	solute carrier family 22 member
chr23	BMgn011482	9863370	9908496	succinate-semialdehyde dehydrogenase, mitochondrial-like
chr23	BMgn011480	9934869	9938066	ribonuclease H2 subunit A
chr23	BMgn011479	9952409	9988699	cytosolic purine 5'-nucleotidase
chr23	BMgn011450	12091966	12093505	nucleolar protein 16
chr23	BMgn011568	12099267	12102668	testis-expressed sequence 10 protein [Bombyx mori]
chr23	BMgn011569	12124796	12283677	probable JmjC domain-containing histone demethylation protein 2C
chr23	BMgn011573	12289704	12294606	kazal-type proteinase inhibitor precursor
chr23	BMgn011577	12441900	12442685	monocarboxylate transporter 7 [Bombyx mori]
chr23	BMgn011446	12462066	12465951	ubiquitin-like protein fubi and ribosomal protein S30 precursor
chr23	BMgn011444	12470928	12488250	arginine/serine-rich protein PNISR isoform X1 [Bombyx mori]
chr24	BMgn000118	6276993	6286131	serine/threonine-protein kinase VRK1 isoform X5 [Homo sapiens]
chr24	BMgn000120	6304158	6308822	vacuolar protein sorting-associated protein 26B-like [Bombyx mori]
chr24	BMgn000121	6314722	6318095	GPI mannosyltransferase 1 [Bombyx mori]
chr24	BMgn000106	6317300	6321075	mitochondrial intermembrane space translocase subunit Tim10 [Bombyx mori]
chr24	BMgn009620	11719821	11734015	E3 ubiquitin-protein ligase RFWD2
chr24	BMgn009572	11753420	11763758	protein translocase subunit SecA-like
chr24	BMgn009571	11765798	11766490	histone-lysine N-methyltransferase EHMT1-like isoform X2 [Bombyx mori]
chr24	BMgn009623	11795081	11810009	syntaxin-17
chr25	BMgn004859	3898034	3912227	N-acetylneuraminate lyase
chr25	BMgn004858	3938195	3956915	adenylosuccinate synthetase
chr25	BMgn004857	3963342	3971933	adenylosuccinate synthetase
chr25	BMgn004821	4249321	4322996	metastasis associated 1-like
chr25	BMgn004850	4338606	4340348	ubiquitin-conjugating enzyme E2 J1-like [Bombyx mori]
chr25	BMgn004823	4359004	4361619	splicing factor 3B subunit 2
chr25	BMgn004838	5209072	5214630	28S ribosomal protein S5, mitochondrial
chr25	BMgn004834	5240466	5242728	RRP15-like protein
chr25	BMgn004835	5245061	5250964	RAB6A-GEF complex partner protein 2 [Bombyx mori]
chr25	BMgn004993	6428787	6432623	signal recognition particle 54 kDa protein
chr25	BMgn004992	6459396	6463976	adipocyte plasma membrane-associated protein
chr25	BMgn004911	6470483	6471776	40S ribosomal protein S29 [Bombyx mori]
chr25	BMgn004913	6494726	6497638	DNA-directed RNA polymerases I and III subunit RPAC1 [Bombyx mori]
chr26	BMgn010788	741104	745893	RNA-binding protein 34
chr26	BMgn010761	749672	770935	ABC transporter G family protein
chr26	BMgn010760	778284	780098	ABC transporter G family protein
chr26	BMgn010745	2016222	2018281	U3 small nucleolar ribonucleoprotein protein IMP4
chr26	BMgn010801	2040103	2067377	Y+L amino acid transporter 2
chr26	BMgn010744	2074261	2077865	zinc finger protein on ecdysone puffs isoform X1 [Bombyx mori]
chr26	BMgn010839	4235405	4239638	vesicular integral-membrane protein VIP36 [Bombyx mori]
chr26	BMgn010840	4243740	4269457	ATP-dependent RNA helicase A
chr26	BMgn010841	4272937	4274961	mitochondrial ribosomal protein S10 [Bombyx mori]
chr27	BMgn013343	515887	537409	protein transport protein Sec24C
chr27	BMgn013368	542850	576326	gamma-aminobutyric acid type B receptor subunit 2 precursor
chr27	BMgn013369	604071	626680	vinculin
chr27	BMgn004540	8746004	8746705	heat shock protein hsp 19.9
chr27	BMgn004605	8756985	8757757	heat shock protein hsp20.8 [Bombyx mori]
chr27	BMgn004541	8762262	8763017	heat shock protein 20.4 [Bombyx mori]
chr27	BMgn004580	10801281	10847949	LIM domain-containing protein 2
chr27	BMgn004578	10850302	10916983	Calcium-dependent secretion activator
chr27	BMgn004577	10922319	10932451	scavenger receptor class C
chr27	BMgn004524	13698000	13698863	facilitated trehalose transporter Tret1-2 homolog [Bombyx mori]
chr27	BMgn004525	13704745	13706045	facilitated trehalose transporter Tret1-like [Bombyx mori]
chr27	BMgn004527	13728951	13730243	sugar transporter protein 2 [Bombyx mori]
chr28	BMgn013971	1659624	1665453	CG2004, isoform A
chr28	BMgn013918	1690238	1692840	mediator of RNA polymerase II transcription subunit 20 [Bombyx mori]
chr28	BMgn013972	1698178	1700383	Homocysteine-induced endoplasmic reticulum protein
chr28	BMgn013973	1703559	1706211	homocysteine-responsive endoplasmic reticulum-resident ubiquitin-like domain member 2 protein
chr28	BMgn013896	3111521	3115304	exosome complex component RRP41
chr28	BMgn013997	3120122	3146634	transcriptional repressor p66-alpha [Bombyx mori]
chr28	BMgn013895	3160600	3169412	5'-methylthioadenosine phosphorylase isoform X1 [Bombyx mori]
